# Supplementary material for: Benzoic acid–3,4-bis­[(pyridin-3-ylmeth­yl)amino]­cyclo­but-3-ene-1,2-dione (1/2)
Source: Acta Crystallogr Sect E Struct Rep Online. 2012 Jan 14;68(Pt 2):o384. doi: 10.1107/S1600536812000220 (PMC3275061; doi:10.1107/S1600536812000220)
Supplement: Supplementary file 1 [file e-68-0o384-sup1.cif]

##############################################################################
#                                                                            #
# This CIF contains the data in a paper accepted for publication in          #
# Acta Crystallographica Section E. It conforms to the requirements of       #
# Notes for Authors for Acta Crystallographica Section E, and has been       #
# peer reviewed under the auspices of the IUCr Commission on Journals.       #
#                                                                            #
# Full details of the Crystallographic Information File format               #
# are given in the paper "The Crystallographic Information File (CIF):       #
# a New Standard Archive File for Crystallography" by S. R. Hall, F. H.      #
# Allen and I. D. Brown [Acta Cryst. (1991), A47, 655-685].                  #
#                                                                            #
# The current version of the core CIF dictionary is obtainable from          #
# ftp://ftp.iucr.org/pub/cif_core.dic.                                       #
#                                                                            #
# Software is freely available for graphical display of the structure(s)     #
# in this CIF. For information consult the CIF software page                 #
# http://www.iucr.org/resources/cif/software.                                #
#                                                                            #
# This file may be used for bona fide research purposes within the           #
# scientific community so long as proper attribution is given to the journal # 
# article from which it was obtained.                                        #
#                                                                            #
##############################################################################
data_global
_audit_creation_method     'WinGX routine CIF_UPDATE'
_audit_conform_dict_name     cif_core.dic
_audit_conform_dict_version     2.3
_journal_date_recd_electronic     2011-12-23
_journal_date_accepted     2012-01-03
_journal_name_full     'Acta Crystallographica, Section E'
_journal_year     2012
_journal_volume     68
_journal_issue      2
_journal_page_first     o384
_journal_page_last     o384
_journal_paper_category     QO
_journal_paper_doi     10.1107/S1600536812000220
_journal_coeditor_code     FY2039
_publ_contact_author_name     'Lemmerer, Andreas'
_publ_contact_author_address
;
Molecular Sciences Institute
School of Chemistry
University of the Witwatersrand
Private Bag 3
PO Wits
2050
South Africa
;
_publ_contact_author_email     andreas.lemmerer@wits.ac.za
_publ_contact_author_fax     '27(11)7176749'
_publ_contact_author_phone     '27(11)7176711'
_publ_section_title
;
Benzoic acid--3,4-bis[(pyridin-3-ylmethyl)amino]cyclobut-3-ene-1,2-dione (1/2)
;
loop_
    _publ_author_name
    _publ_author_address
    'Lemmerer, Andreas'
;
Molecular Sciences Institute
School of Chemistry
University of the Witwatersrand, Johannesburg
PO Wits 2050
South Africa
;
    'Bourne, Susan A.'
;
Centre for Supramolecular Chemistry Research
Department of Chemistry
University of Cape Town
Rondebosch 7701
South Africa
;
data_I
_audit_creation_method     'WinGX routine CIF_UPDATE'
_chemical_name_systematic
;
Benzoic acid--3,4-bis[(pyridin-3-ylmethyl)amino]cyclobut-3-ene-1,2-dione (1/2)
;
_chemical_formula_moiety     'C16 H14 N4 O2, 2(C7 H6 O2)'
_chemical_formula_sum     'C30 H26 N4 O6'
_chemical_formula_iupac     'C16 H14 N4 O2, 2C7 H6 O2'
_chemical_formula_weight     538.55
_symmetry_cell_setting     monoclinic
_symmetry_space_group_name_H-M     'C 2/c'
_symmetry_space_group_name_Hall     '-C 2yc'
loop_
    _space_group_symop_operation_xyz
    'x, y, z'
    '-x, y, -z+1/2'
    'x+1/2, y+1/2, z'
    '-x+1/2, y+1/2, -z+1/2'
    '-x, -y, -z'
    'x, -y, z-1/2'
    '-x+1/2, -y+1/2, -z'
    'x+1/2, -y+1/2, z-1/2'
_cell_length_a     24.617(5)
_cell_length_b     6.0285(12)
_cell_length_c     17.806(4)
_cell_angle_alpha     90
_cell_angle_beta     93.08(3)
_cell_angle_gamma     90
_cell_volume     2638.6(9)
_cell_formula_units_Z     4
_cell_measurement_reflns_used     16004
_cell_measurement_theta_min     0.21
_cell_measurement_theta_max     28.28
_cell_measurement_temperature     173(2)
_exptl_crystal_description     plate
_exptl_crystal_colour     colourless
_exptl_crystal_size_max     0.49
_exptl_crystal_size_mid     0.16
_exptl_crystal_size_min     0.14
_exptl_crystal_density_diffrn     1.356
_exptl_crystal_density_method     'not measured'
_exptl_crystal_F_000     1128
_exptl_absorpt_coefficient_mu     0.096
_exptl_absorpt_correction_type     integration
_exptl_absorpt_process_details     '(XPREP; Bruker, 2004)'
_exptl_absorpt_correction_T_min     0.9435
_exptl_absorpt_correction_T_max     0.9885
_exptl_special_details
;
Numerical integration absorption corrections based on indexed crystal faces were
applied using the <i>XPREP</i> routine (Bruker, 2004).
;
_diffrn_ambient_temperature     173(2)
_diffrn_radiation_type     MoK\a
_diffrn_radiation_wavelength     0.71073
_diffrn_measurement_device_type     'Nonius KappaCCD area-detector'
_diffrn_measurement_method     '2.0\% \w scans'
_diffrn_reflns_number     15016
_diffrn_reflns_av_R_equivalents     0.0761
_diffrn_reflns_theta_min     2.29
_diffrn_reflns_theta_max     27.99
_diffrn_reflns_theta_full     27.99
_diffrn_measured_fraction_theta_max     0.994
_diffrn_measured_fraction_theta_full     0.994
_diffrn_reflns_limit_h_min     -32
_diffrn_reflns_limit_h_max     26
_diffrn_reflns_limit_k_min     -7
_diffrn_reflns_limit_k_max     7
_diffrn_reflns_limit_l_min     -23
_diffrn_reflns_limit_l_max     21
_diffrn_standards_number     0
_reflns_number_total     3166
_reflns_number_gt     2110
_reflns_threshold_expression     I>2sigma(I)
_refine_ls_structure_factor_coef     Fsqd
_refine_ls_matrix_type     full
_refine_ls_R_factor_gt     0.0436
_refine_ls_wR_factor_ref     0.116
_refine_ls_goodness_of_fit_ref     0.989
_refine_ls_restrained_S_all     0.989
_refine_ls_number_reflns     3166
_refine_ls_number_parameters     190
_refine_ls_number_restraints     0
_refine_ls_hydrogen_treatment     mixed
_refine_ls_weighting_scheme     calc
_refine_ls_weighting_details
                'calc w=1/[\s^2^(Fo^2^)+(0.0659P)^2^+] where P=(Fo^2^+2Fc^2^)/3'
_refine_ls_shift/su_max     0
_refine_diff_density_max     0.234
_refine_diff_density_min     -0.243
_refine_ls_extinction_method     'SHELXL97 (Sheldrick, 2008)'
_refine_ls_extinction_coef     0.0097(11)
_refine_ls_extinction_expression
                                    Fc^*^=kFc[1+0.001xFc^2^\l^3^/sin(2\q)]^-1/4^
loop_
    _atom_type_symbol
    _atom_type_description
    _atom_type_scat_dispersion_real
    _atom_type_scat_dispersion_imag
    _atom_type_scat_source
    C C 0.0033 0.0016 'International Tables Vol C Tables 4.2.6.8 and 6.1.1.4'
    H H 0 0 'International Tables Vol C Tables 4.2.6.8 and 6.1.1.4'
    N N 0.0061 0.0033 'International Tables Vol C Tables 4.2.6.8 and 6.1.1.4'
    O O 0.0106 0.006 'International Tables Vol C Tables 4.2.6.8 and 6.1.1.4'
_computing_data_collection     'COLLECT (Nonius, 2000)'
_computing_cell_refinement     'DENZO-SMN (Otwinowski & Minor, 1997)'
_computing_data_reduction     'DENZO-SMN (Otwinowski & Minor, 1997)'
_computing_structure_solution     'SHELXS97 (Sheldrick, 2008)'
_computing_structure_refinement     'SHELXL97 (Sheldrick, 2008)'
_computing_molecular_graphics
;
ORTEP-3 for Windows (Farrugia, 1997) and DIAMOND (Brandenburg,
1999)
;
_computing_publication_material
;
WinGX (Farrugia, 1999) and PLATON (Spek, 2009)
;
loop_
    _atom_site_type_symbol
    _atom_site_label
    _atom_site_fract_x
    _atom_site_fract_y
    _atom_site_fract_z
    _atom_site_U_iso_or_equiv
    _atom_site_adp_type
    _atom_site_calc_flag
    _atom_site_refinement_flags
    _atom_site_occupancy
    _atom_site_disorder_assembly
    _atom_site_disorder_group
    C C1 0.09548(5) 0.7538(2) 0.57965(7) 0.0286(3) Uani d . 1 . .
    C C2 0.10973(5) 0.5561(2) 0.54679(7) 0.0333(3) Uani d . 1 . .
    H H2A 0.0814 0.4569 0.5308 0.04 Uiso calc R 1 . .
    C C3 0.20066(6) 0.6353(3) 0.55968(8) 0.0417(4) Uani d . 1 . .
    H H3 0.2373 0.5946 0.5526 0.05 Uiso calc R 1 . .
    C C4 0.19060(6) 0.8346(3) 0.59354(8) 0.0430(4) Uani d . 1 . .
    H H4 0.2198 0.929 0.61 0.052 Uiso calc R 1 . .
    C C5 0.13726(6) 0.8956(2) 0.60321(7) 0.0366(3) Uani d . 1 . .
    H H5 0.1293 1.0337 0.6259 0.044 Uiso calc R 1 . .
    C C6 0.03667(5) 0.8124(2) 0.58837(7) 0.0307(3) Uani d . 1 . .
    H H6A 0.0312 0.9723 0.5777 0.037 Uiso calc R 1 . .
    H H6B 0.0136 0.7275 0.5513 0.037 Uiso calc R 1 . .
    C C7 0.00897(5) 0.91990(19) 0.71280(7) 0.0261(3) Uani d . 1 . .
    C C8 0.01001(5) 1.16213(19) 0.71131(7) 0.0293(3) Uani d . 1 . .
    N N1 0.02002(4) 0.76350(17) 0.66414(6) 0.0298(3) Uani d . 1 . .
    H H1 0.0195(6) 0.616(3) 0.6757(8) 0.041(4) Uiso d . 1 . .
    N N2 0.16108(5) 0.49629(19) 0.53623(6) 0.0384(3) Uani d . 1 . .
    O O1 0.02247(4) 1.30418(13) 0.66529(5) 0.0373(3) Uani d . 1 . .
    C C9 0.14385(5) -0.1060(2) 0.36020(7) 0.0350(3) Uani d . 1 . .
    C C10 0.18500(6) -0.0836(2) 0.31016(8) 0.0423(4) Uani d . 1 . .
    H H10 0.208 0.0431 0.3128 0.051 Uiso calc R 1 . .
    C C11 0.19255(7) -0.2448(3) 0.25655(9) 0.0513(4) Uani d . 1 . .
    H H11 0.2201 -0.2273 0.2217 0.062 Uiso calc R 1 . .
    C C12 0.16006(8) -0.4312(3) 0.25359(9) 0.0573(5) Uani d . 1 . .
    H H12 0.1657 -0.543 0.2172 0.069 Uiso calc R 1 . .
    C C13 0.11934(8) -0.4557(3) 0.30324(10) 0.0559(5) Uani d . 1 . .
    H H13 0.0972 -0.5848 0.3013 0.067 Uiso calc R 1 . .
    C C14 0.11075(6) -0.2923(3) 0.35590(8) 0.0452(4) Uani d . 1 . .
    H H14 0.0821 -0.3078 0.3892 0.054 Uiso calc R 1 . .
    C C15 0.13450(6) 0.0665(2) 0.41783(8) 0.0374(4) Uani d . 1 . .
    O O2 0.17883(4) 0.18069(17) 0.43789(6) 0.0443(3) Uani d . 1 . .
    H H2 0.1708(7) 0.309(3) 0.4774(11) 0.080(6) Uiso d . 1 . .
    O O3 0.09068(4) 0.09691(18) 0.44435(6) 0.0484(3) Uani d . 1 . .
loop_
    _atom_site_aniso_label
    _atom_site_aniso_U_11
    _atom_site_aniso_U_22
    _atom_site_aniso_U_33
    _atom_site_aniso_U_12
    _atom_site_aniso_U_13
    _atom_site_aniso_U_23
    C1 0.0315(7) 0.0303(7) 0.0247(6) 0.0022(5) 0.0069(5) 0.0042(5)
    C2 0.0308(7) 0.0342(7) 0.0355(7) 0.0025(6) 0.0083(6) -0.0004(5)
    C3 0.0282(8) 0.0576(9) 0.0400(8) 0.0050(7) 0.0092(6) 0.0049(7)
    C4 0.0339(8) 0.0501(9) 0.0452(8) -0.0078(7) 0.0033(6) 0.0024(7)
    C5 0.0401(8) 0.0324(7) 0.0376(8) -0.0007(6) 0.0065(6) 0.0003(6)
    C6 0.0320(7) 0.0289(7) 0.0319(7) 0.0048(5) 0.0081(5) 0.0008(5)
    C7 0.0227(6) 0.0211(6) 0.0353(7) 0.0006(5) 0.0073(5) 0.0000(5)
    C8 0.0282(7) 0.0219(6) 0.0384(7) 0.0012(5) 0.0084(5) 0.0004(5)
    N1 0.0355(6) 0.0203(6) 0.0348(6) 0.0017(5) 0.0130(5) 0.0013(4)
    N2 0.0335(7) 0.0443(7) 0.0384(7) 0.0092(5) 0.0103(5) -0.0012(5)
    O1 0.0468(6) 0.0225(5) 0.0440(5) -0.0014(4) 0.0159(4) 0.0046(4)
    C9 0.0308(7) 0.0419(8) 0.0324(7) 0.0077(6) 0.0018(6) 0.0064(6)
    C10 0.0372(8) 0.0459(8) 0.0445(9) 0.0044(6) 0.0093(7) 0.0008(6)
    C11 0.0507(10) 0.0624(11) 0.0417(9) 0.0148(8) 0.0099(7) -0.0028(8)
    C12 0.0702(12) 0.0560(11) 0.0441(9) 0.0146(9) -0.0110(9) -0.0100(7)
    C13 0.0640(12) 0.0507(10) 0.0510(10) -0.0084(8) -0.0155(9) -0.0003(8)
    C14 0.0393(9) 0.0593(10) 0.0367(8) -0.0032(7) -0.0025(6) 0.0077(7)
    C15 0.0310(8) 0.0460(9) 0.0356(8) 0.0100(6) 0.0066(6) 0.0074(6)
    O2 0.0331(6) 0.0490(6) 0.0518(6) 0.0063(5) 0.0112(5) -0.0115(5)
    O3 0.0322(6) 0.0669(7) 0.0472(6) 0.0120(5) 0.0133(5) 0.0027(5)
_geom_special_details
;
All e.s.d.'s (except the e.s.d. in the dihedral angle between two l.s. planes)
are estimated using the full covariance matrix. The cell e.s.d.'s are taken
into account individually in the estimation of e.s.d.'s in distances, angles
and torsion angles; correlations between e.s.d.'s in cell parameters are only
used when they are defined by crystal symmetry. An approximate (isotropic)
treatment of cell e.s.d.'s is used for estimating e.s.d.'s involving l.s.
planes.
;
loop_
    _geom_bond_atom_site_label_1
    _geom_bond_atom_site_label_2
    _geom_bond_site_symmetry_2
    _geom_bond_distance
    _geom_bond_publ_flag
    C1 C2 . 1.3816(18) ?
    C1 C5 . 1.3849(19) ?
    C1 C6 . 1.5061(18) ?
    C2 N2 . 1.3374(17) ?
    C2 H2A . 0.95 ?
    C3 N2 . 1.3351(19) ?
    C3 C4 . 1.373(2) ?
    C3 H3 . 0.95 ?
    C4 C5 . 1.383(2) ?
    C4 H4 . 0.95 ?
    C5 H5 . 0.95 ?
    C6 N1 . 1.4612(16) ?
    C6 H6A . 0.99 ?
    C6 H6B . 0.99 ?
    C7 N1 . 1.3187(16) ?
    C7 C7 2_556 1.419(2) ?
    C7 C8 . 1.4607(17) ?
    C8 O1 . 1.2354(15) ?
    C8 C8 2_556 1.488(3) ?
    N1 H1 . 0.915(16) ?
    C9 C14 . 1.387(2) ?
    C9 C10 . 1.391(2) ?
    C9 C15 . 1.487(2) ?
    C10 C11 . 1.382(2) ?
    C10 H10 . 0.95 ?
    C11 C12 . 1.378(2) ?
    C11 H11 . 0.95 ?
    C12 C13 . 1.380(3) ?
    C12 H12 . 0.95 ?
    C13 C14 . 1.384(2) ?
    C13 H13 . 0.95 ?
    C14 H14 . 0.95 ?
    C15 O3 . 1.2146(16) ?
    C15 O2 . 1.3231(17) ?
    O2 H2 . 1.07(2) ?
loop_
    _geom_angle_atom_site_label_1
    _geom_angle_atom_site_label_2
    _geom_angle_atom_site_label_3
    _geom_angle_site_symmetry_1
    _geom_angle_site_symmetry_3
    _geom_angle
    _geom_angle_publ_flag
    C2 C1 C5 . . 117.35(12) ?
    C2 C1 C6 . . 120.89(12) ?
    C5 C1 C6 . . 121.76(12) ?
    N2 C2 C1 . . 123.74(13) ?
    N2 C2 H2A . . 118.1 ?
    C1 C2 H2A . . 118.1 ?
    N2 C3 C4 . . 122.74(13) ?
    N2 C3 H3 . . 118.6 ?
    C4 C3 H3 . . 118.6 ?
    C3 C4 C5 . . 118.83(14) ?
    C3 C4 H4 . . 120.6 ?
    C5 C4 H4 . . 120.6 ?
    C4 C5 C1 . . 119.53(13) ?
    C4 C5 H5 . . 120.2 ?
    C1 C5 H5 . . 120.2 ?
    N1 C6 C1 . . 111.52(10) ?
    N1 C6 H6A . . 109.3 ?
    C1 C6 H6A . . 109.3 ?
    N1 C6 H6B . . 109.3 ?
    C1 C6 H6B . . 109.3 ?
    H6A C6 H6B . . 108 ?
    N1 C7 C7 . 2_556 134.35(7) ?
    N1 C7 C8 . . 134.30(12) ?
    C7 C7 C8 2_556 . 91.35(7) ?
    O1 C8 C7 . . 135.25(12) ?
    O1 C8 C8 . 2_556 136.11(7) ?
    C7 C8 C8 . 2_556 88.64(7) ?
    C7 N1 C6 . . 122.71(11) ?
    C7 N1 H1 . . 122.9(9) ?
    C6 N1 H1 . . 114.3(9) ?
    C3 N2 C2 . . 117.80(12) ?
    C14 C9 C10 . . 119.28(14) ?
    C14 C9 C15 . . 119.46(13) ?
    C10 C9 C15 . . 121.26(13) ?
    C11 C10 C9 . . 120.24(15) ?
    C11 C10 H10 . . 119.9 ?
    C9 C10 H10 . . 119.9 ?
    C12 C11 C10 . . 120.03(16) ?
    C12 C11 H11 . . 120 ?
    C10 C11 H11 . . 120 ?
    C11 C12 C13 . . 120.19(15) ?
    C11 C12 H12 . . 119.9 ?
    C13 C12 H12 . . 119.9 ?
    C12 C13 C14 . . 120.03(16) ?
    C12 C13 H13 . . 120 ?
    C14 C13 H13 . . 120 ?
    C13 C14 C9 . . 120.20(16) ?
    C13 C14 H14 . . 119.9 ?
    C9 C14 H14 . . 119.9 ?
    O3 C15 O2 . . 123.58(13) ?
    O3 C15 C9 . . 123.19(14) ?
    O2 C15 C9 . . 113.22(12) ?
    C15 O2 H2 . . 111.9(10) ?
loop_
    _geom_torsion_atom_site_label_1
    _geom_torsion_atom_site_label_2
    _geom_torsion_atom_site_label_3
    _geom_torsion_atom_site_label_4
    _geom_torsion_site_symmetry_1
    _geom_torsion_site_symmetry_2
    _geom_torsion_site_symmetry_3
    _geom_torsion_site_symmetry_4
    _geom_torsion
    _geom_torsion_publ_flag
    C5 C1 C2 N2 . . . . -0.52(19) ?
    C6 C1 C2 N2 . . . . 178.76(11) ?
    N2 C3 C4 C5 . . . . -0.7(2) ?
    C3 C4 C5 C1 . . . . 0.9(2) ?
    C2 C1 C5 C4 . . . . -0.35(19) ?
    C6 C1 C5 C4 . . . . -179.62(12) ?
    C2 C1 C6 N1 . . . . 98.57(14) ?
    C5 C1 C6 N1 . . . . -82.19(14) ?
    N1 C7 C8 O1 . . . . -1.8(3) ?
    C7 C7 C8 O1 2_556 . . . 178.55(15) ?
    N1 C7 C8 C8 . . . 2_556 178.45(15) ?
    C7 C7 C8 C8 2_556 . . 2_556 -1.20(14) ?
    C7 C7 N1 C6 2_556 . . . 178.04(17) ?
    C8 C7 N1 C6 . . . . -1.5(2) ?
    C1 C6 N1 C7 . . . . 110.22(13) ?
    C4 C3 N2 C2 . . . . -0.2(2) ?
    C1 C2 N2 C3 . . . . 0.8(2) ?
    C14 C9 C10 C11 . . . . 0.3(2) ?
    C15 C9 C10 C11 . . . . -179.30(13) ?
    C9 C10 C11 C12 . . . . -1.5(2) ?
    C10 C11 C12 C13 . . . . 1.1(2) ?
    C11 C12 C13 C14 . . . . 0.5(2) ?
    C12 C13 C14 C9 . . . . -1.6(2) ?
    C10 C9 C14 C13 . . . . 1.2(2) ?
    C15 C9 C14 C13 . . . . -179.17(13) ?
    C14 C9 C15 O3 . . . . -25.7(2) ?
    C10 C9 C15 O3 . . . . 153.96(14) ?
    C14 C9 C15 O2 . . . . 153.46(12) ?
    C10 C9 C15 O2 . . . . -26.92(18) ?
loop_
    _geom_hbond_atom_site_label_D
    _geom_hbond_atom_site_label_H
    _geom_hbond_atom_site_label_A
    _geom_hbond_site_symmetry_A
    _geom_hbond_distance_DH
    _geom_hbond_distance_HA
    _geom_hbond_distance_DA
    _geom_hbond_angle_DHA
    N1 H1 O1 1_545 0.915(16) 1.889(17) 2.7697(15) 161.0(13)
    O2 H2 N2 . 1.07(2) 1.57(2) 2.6380(15) 178.0(17)
    C2 H2A O3 . 0.95 2.68 3.3341(18) 127
_iucr_refine_instructions_details
;
TITL 7aB59_a in C2/c
CELL  0.71073  24.6165   6.0285  17.8058   90.000   93.085   90.000
ZERR     4.00   0.0049   0.0012   0.0036    0.000    0.030    0.000
LATT   7
SYMM  - X,   Y, 1/2 - Z
SFAC  C    H    N    O
UNIT  120  104  16   24
MERG   2
OMIT    -2.00  56.00
OMIT     2   0   0
OMIT    -2   0   2
OMIT     4   0   0
OMIT     2   0   2
OMIT     4   0   2
OMIT     1   1   0
OMIT    -1   1   1
OMIT 1 1 1
OMIT 3 1 1
OMIT -3 1 2
EQIV $2 x, y-1, z
HTAB N1 O1_$2
HTAB O2 N2
HTAB C2 O3
HTAB
FMAP   2
PLAN    5
ACTA
BOND   $H
CONF
L.S.   6
TEMP  -100.00
WGHT    0.065900
EXTI    0.009704
FVAR       0.27492
MOLE    1
C1    1    0.095477    0.753808    0.579653    11.00000    0.03146    0.03034 =
         0.02471    0.00424    0.00688    0.00222
C2    1    0.109726    0.556057    0.546789    11.00000    0.03082    0.03422 =
         0.03547   -0.00035    0.00830    0.00253
AFIX  43
H2A   2    0.081433    0.456871    0.530778    11.00000   -1.20000
AFIX   0
C3    1    0.200662    0.635318    0.559680    11.00000    0.02823    0.05756 =
         0.03998    0.00487    0.00917    0.00499
AFIX  43
H3    2    0.237323    0.594628    0.552640    11.00000   -1.20000
AFIX   0
C4    1    0.190597    0.834595    0.593540    11.00000    0.03394    0.05007 =
         0.04520    0.00243    0.00326   -0.00778
AFIX  43
H4    2    0.219754    0.928975    0.610040    11.00000   -1.20000
AFIX   0
C5    1    0.137263    0.895568    0.603212    11.00000    0.04009    0.03240 =
         0.03764    0.00033    0.00646   -0.00071
AFIX  43
H5    2    0.129349    1.033709    0.625856    11.00000   -1.20000
AFIX   0
C6    1    0.036675    0.812416    0.588366    11.00000    0.03201    0.02888 =
         0.03189    0.00084    0.00810    0.00481
AFIX  23
H6A   2    0.031178    0.972269    0.577728    11.00000   -1.20000
H6B   2    0.013573    0.727454    0.551337    11.00000   -1.20000
AFIX   0
C7    1    0.008972    0.919900    0.712796    11.00000    0.02269    0.02107 =
         0.03531    0.00003    0.00734    0.00057
C8    1    0.010008    1.162125    0.711313    11.00000    0.02822    0.02189 =
         0.03837    0.00038    0.00835    0.00120
N1    3    0.020018    0.763503    0.664139    11.00000    0.03545    0.02031 =
         0.03484    0.00127    0.01297    0.00168
H1    2    0.019534    0.615680    0.675676    11.00000    0.04077
N2    3    0.161079    0.496294    0.536230    11.00000    0.03353    0.04427 =
         0.03842   -0.00120    0.01029    0.00916
O1    4    0.022465    1.304183    0.665286    11.00000    0.04682    0.02249 =
         0.04399    0.00461    0.01590   -0.00137
MOLE    2
C9    1    0.143849   -0.106015    0.360204    11.00000    0.03075    0.04186 =
         0.03237    0.00644    0.00180    0.00768
C10   1    0.184997   -0.083578    0.310160    11.00000    0.03717    0.04590 =
         0.04450    0.00076    0.00935    0.00441
AFIX  43
H10   2    0.207989    0.043057    0.312847    11.00000   -1.20000
AFIX   0
C11   1    0.192549   -0.244837    0.256554    11.00000    0.05065    0.06244 =
         0.04169   -0.00284    0.00991    0.01479
AFIX  43
H11   2    0.220145   -0.227250    0.221732    11.00000   -1.20000
AFIX   0
C12   1    0.160062   -0.431163    0.253586    11.00000    0.07024    0.05597 =
         0.04411   -0.01003   -0.01101    0.01457
AFIX  43
H12   2    0.165722   -0.543019    0.217247    11.00000   -1.20000
AFIX   0
C13   1    0.119338   -0.455718    0.303245    11.00000    0.06403    0.05070 =
         0.05102   -0.00031   -0.01549   -0.00844
AFIX  43
H13   2    0.097185   -0.584843    0.301288    11.00000   -1.20000
AFIX   0
C14   1    0.110751   -0.292302    0.355902    11.00000    0.03928    0.05929 =
         0.03666    0.00767   -0.00251   -0.00315
AFIX  43
H14   2    0.082105   -0.307764    0.389200    11.00000   -1.20000
AFIX   0
C15   1    0.134503    0.066453    0.417829    11.00000    0.03098    0.04600 =
         0.03562    0.00741    0.00661    0.01000
O2    4    0.178828    0.180691    0.437894    11.00000    0.03307    0.04902 =
         0.05184   -0.01147    0.01116    0.00633
H2    2    0.170771    0.308501    0.477373    11.00000    0.07984
O3    4    0.090683    0.096911    0.444349    11.00000    0.03225    0.06694 =
         0.04722    0.00274    0.01332    0.01197
HKLF    4
REM  7aB59_a in C2/c
REM R1 =  0.0436 for   2110 Fo > 4sig(Fo)  and  0.0759 for all   3166 data
REM    190 parameters refined using      0 restraints
END
WGHT      0.0606      0.0000
REM Highest difference peak  0.234,  deepest hole -0.243,  1-sigma level  0.061
Q1    1   0.0783 -0.1272  0.4185  11.00000  0.05    0.23
Q2    1   0.0145  1.0349  0.6970  11.00000  0.05    0.21
Q3    1   0.2608 -0.2216  0.1522  11.00000  0.05    0.20
Q4    1   0.0999  0.6423  0.5761  11.00000  0.05    0.20
Q5    1   0.0895 -0.0875  0.4427  11.00000  0.05    0.19
;
