# Supplementary material for: Benzoic acid–3,4-bis­[(pyridin-3-ylmeth­yl)amino]­cyclo­but-3-ene-1,2-dione (1/2)
Source: Acta Crystallogr Sect E Struct Rep Online. 2012 Jan 14;68(Pt 2):o384. doi: 10.1107/S1600536812000220 (PMC3275061; doi:10.1107/S1600536812000220)
Supplement: Supplementary file 2 [file e-68-0o384-Isup2.hkl]

#
# h,k,l, Fc-squared, Fo-squared, sigma(Fo-squared) and status flag
#
data_I
_shelx_title ' 7aB59_a in C2/c'
_shelx_refln_list_code          4
_shelx_F_calc_maximum      270.95
_exptl_crystal_F_000      1128.00
_reflns_d_resolution_high  0.7571
 
loop_
 _symmetry_equiv_pos_as_xyz
 'x, y, z'
 '-x, y, -z+1/2'
 'x+1/2, y+1/2, z'
 '-x+1/2, y+1/2, -z+1/2'
 '-x, -y, -z'
 'x, -y, z-1/2'
 '-x+1/2, -y+1/2, -z'
 'x+1/2, -y+1/2, z-1/2'
 
_cell_length_a    24.6165
_cell_length_b     6.0285
_cell_length_c    17.8058
_cell_angle_alpha  90.000
_cell_angle_beta   93.085
_cell_angle_gamma  90.000
 
_shelx_F_squared_multiplier     1.000
 
loop_
 _refln_index_h
 _refln_index_k
 _refln_index_l
 _refln_F_squared_calc
 _refln_F_squared_meas
 _refln_F_squared_sigma
 _refln_observed_status
   6   0   0    73415.86    41489.91   6565.29 o
   8   0   0     3385.72     3273.95    139.20 o
  10   0   0    22504.87    24721.54   1124.33 o
  12   0   0      652.61      760.27     27.28 o
  14   0   0     3613.87     3666.11    185.31 o
  16   0   0       74.11       64.34     15.84 o
  18   0   0     2535.39     2386.32    145.06 o
  20   0   0       41.30       23.53     11.92 o
  22   0   0      111.98      100.69     15.11 o
  24   0   0      723.92      715.96     39.38 o
  26   0   0       44.50       81.25     27.10 o
  28   0   0       47.81       21.49     26.77 o
  30   0   0        1.37      -10.04     30.15 o
  32   0   0       24.99       13.76     37.57 o
   3   1   0     1285.68      923.65     37.06 o
   5   1   0     4123.37     3536.63    198.48 o
   7   1   0      244.24      216.02      6.94 o
   9   1   0      171.74      181.17      7.83 o
  11   1   0      219.35      196.86      8.31 o
  13   1   0      205.09      195.84      8.13 o
  15   1   0     3389.79     3549.93    122.49 o
  17   1   0      319.25      323.38     12.19 o
  19   1   0     3082.01     3097.80    115.84 o
  21   1   0     3611.21     3670.82    100.16 o
  23   1   0     1620.78     1565.72     50.27 o
  25   1   0     1119.00     1034.18     41.85 o
  27   1   0       21.43       26.75     21.07 o
  29   1   0       22.72       31.79     30.18 o
  31   1   0        6.72        5.81     25.10 o
   0   2   0     1943.82     1834.26    129.71 o
   2   2   0     6337.33     5900.43    136.43 o
   4   2   0    21258.93    21398.43    375.49 o
   6   2   0      347.00      288.29      7.47 o
   8   2   0     1751.72     1849.60     36.56 o
  10   2   0     5512.85     5950.05    144.11 o
  12   2   0      204.14      197.12      9.11 o
  14   2   0     2655.28     2976.17     63.70 o
  16   2   0       23.13       18.37      6.14 o
  18   2   0     1144.79     1105.91     29.55 o
  20   2   0       90.26       87.07     12.07 o
  22   2   0        1.28      -10.21     12.16 o
  24   2   0      639.52      632.39     32.93 o
  26   2   0       95.70       72.42     20.38 o
  28   2   0        0.01       -7.59     26.90 o
  30   2   0        7.96        5.79     34.12 o
   1   3   0     3521.85     3376.98     73.01 o
   3   3   0     4493.55     4370.97     97.93 o
   5   3   0      509.00      552.62     14.08 o
   7   3   0      990.63      975.15     19.80 o
   9   3   0     1392.89     1480.91     26.93 o
  11   3   0      652.47      675.11     17.95 o
  13   3   0       23.00       38.25      7.03 o
  15   3   0      259.48      283.86     13.95 o
  17   3   0      250.49      262.11     12.08 o
  19   3   0        5.03        2.86     10.42 o
  21   3   0      223.29      206.84     18.99 o
  23   3   0      108.58      121.34     18.55 o
  25   3   0        0.05       12.37     34.41 o
  27   3   0      130.38      124.92     27.92 o
  29   3   0        0.00       25.63     32.35 o
   0   4   0        0.72        5.29      6.89 o
   2   4   0      386.31      408.72     10.09 o
   4   4   0       15.70       18.90      5.80 o
   6   4   0      113.41      121.16      7.95 o
   8   4   0        8.67        2.16      7.24 o
  10   4   0        5.24        1.06      6.50 o
  12   4   0        0.99       -1.54      7.52 o
  14   4   0      843.97      850.08     19.46 o
  16   4   0      509.27      496.96     29.02 o
  18   4   0      184.93      197.33     18.44 o
  20   4   0      157.60      163.63     23.96 o
  22   4   0      680.14      624.03     34.09 o
  24   4   0        4.60       13.77     19.98 o
  26   4   0        0.30      -28.10     28.10 o
  28   4   0      138.65       70.98     28.72 o
   1   5   0      985.07      993.64     18.42 o
   3   5   0      174.27      183.08      9.28 o
   5   5   0      318.39      370.01     12.21 o
   7   5   0     1181.23     1230.38     27.37 o
   9   5   0      131.99      126.73      9.62 o
  11   5   0       21.77        8.39      9.19 o
  13   5   0      579.25      584.01     20.61 o
  15   5   0       57.57       24.62     15.11 o
  17   5   0       75.15       71.52     15.89 o
  19   5   0        2.86       -0.05     15.00 o
  21   5   0       34.94       23.87     19.14 o
  23   5   0        0.44      -19.13     19.13 o
  25   5   0      109.93       71.78     51.95 o
   0   6   0      495.35      524.81     23.87 o
   2   6   0       24.75       33.17      6.88 o
   4   6   0      412.35      462.86     32.00 o
   6   6   0       78.80      107.89     11.67 o
   8   6   0      347.63      348.52     14.85 o
  10   6   0      115.91       95.22     13.92 o
  12   6   0       12.68       14.08     30.68 o
  14   6   0       82.18       98.28     20.67 o
  16   6   0        1.61      -12.56     18.74 o
  18   6   0       93.06       77.66     24.88 o
  20   6   0       39.25       43.69     26.79 o
   1   7   0       11.90       34.89     28.91 o
   3   7   0       11.96        6.14     35.92 o
   5   7   0      119.84      263.90     63.13 o
   7   7   0        0.39      111.49    188.34 o
   9   7   0       27.60        2.89     24.05 o
  11   7   0        0.01       11.01     21.51 o
  13   7   0       28.17       27.95     21.85 o
  15   7   0       48.37       63.87     43.27 o
 -31   1   1       15.14        9.29     31.84 o
 -29   1   1       65.06       92.44     25.11 o
 -27   1   1      245.40      191.24     28.16 o
 -25   1   1      159.14      203.73     33.64 o
 -23   1   1      448.61      432.48     34.10 o
 -21   1   1      202.33      250.85     13.67 o
 -19   1   1      378.02      374.86     13.49 o
 -17   1   1      116.18      151.11      9.08 o
 -15   1   1       37.51       32.67      7.23 o
 -13   1   1      751.35      730.22     21.95 o
 -11   1   1     3507.13     3520.32    107.88 o
  -9   1   1      546.28      533.57     19.68 o
  -7   1   1       20.17       20.01      4.13 o
  -5   1   1     1217.76      910.60     41.06 o
  -3   1   1       57.06       59.92      4.02 o
   5   1   1        8.46        5.47      2.49 o
   7   1   1     1627.61     1786.16     38.34 o
   9   1   1       30.33       25.65      4.03 o
  11   1   1     3716.83     3893.52    117.62 o
  13   1   1      347.20      325.90     10.04 o
  15   1   1      159.72      204.86      9.62 o
  17   1   1      265.58      253.92     11.06 o
  19   1   1     1094.22     1076.59     25.26 o
  21   1   1      857.99      860.86     40.54 o
  23   1   1      153.26      148.02     15.61 o
  25   1   1      397.00      386.24     32.55 o
  27   1   1       29.65       29.75     19.48 o
  29   1   1       11.64       -8.89     27.77 o
  31   1   1      184.56      149.97     30.88 o
 -30   2   1       29.10       25.60     22.74 o
 -28   2   1      137.28      150.90     57.06 o
 -26   2   1       71.18       83.99     19.55 o
 -24   2   1      121.99      131.15     19.15 o
 -22   2   1       23.46        0.81     12.45 o
 -20   2   1       10.75        4.86      9.69 o
 -18   2   1       12.86       20.22     10.51 o
 -16   2   1      895.05      983.32     24.28 o
 -14   2   1      156.07      178.38      8.43 o
 -12   2   1      949.40      969.94     30.37 o
 -10   2   1     1073.45     1007.41     22.34 o
  -8   2   1     3388.18     3589.83     68.48 o
  -6   2   1      238.36      218.18      6.33 o
  -4   2   1      322.39      284.18      8.28 o
  -2   2   1     7538.66     7124.90    136.02 o
   0   2   1     7640.19     7071.56    154.93 o
   2   2   1       13.60       11.18      1.49 o
   4   2   1      417.31      361.52      8.62 o
   6   2   1     1693.26     1685.54     31.55 o
   8   2   1    10611.02    11216.99    198.89 o
  10   2   1      698.91      650.37     25.37 o
  12   2   1     1092.01     1164.80     33.35 o
  14   2   1      420.30      426.74     14.93 o
  16   2   1       44.91       57.13      7.25 o
  18   2   1        0.03        8.75      8.42 o
  20   2   1      702.00      688.51     24.74 o
  22   2   1       13.53      -12.39     12.39 o
  24   2   1        0.35       -8.20     14.19 o
  26   2   1      264.82      275.39     28.31 o
  28   2   1       14.87       -2.62     22.24 o
  30   2   1        0.87       -5.68     23.12 o
 -29   3   1       84.95       70.20     29.09 o
 -27   3   1        4.41      -11.59     23.80 o
 -25   3   1      435.84      400.60     39.81 o
 -23   3   1       25.04       12.23     16.92 o
 -21   3   1       15.07       26.84     12.86 o
 -19   3   1      122.01      123.09     12.30 o
 -17   3   1       92.16       78.74      9.52 o
 -15   3   1     2188.12     2268.17     64.19 o
 -13   3   1      494.24      474.90     14.17 o
 -11   3   1        1.26        3.80      5.63 o
  -9   3   1      433.19      452.21     13.40 o
  -7   3   1     1793.21     1877.78     32.87 o
  -5   3   1     1261.91     1287.10     27.61 o
  -3   3   1     4657.85     4594.61     85.82 o
  -1   3   1       36.83       52.55      5.18 o
   1   3   1      554.59      481.01     10.14 o
   3   3   1      780.80      746.69     15.36 o
   5   3   1      926.85      985.90     24.21 o
   7   3   1      367.93      364.47      9.77 o
   9   3   1     2976.64     3244.73     50.34 o
  11   3   1       39.81       26.54      6.02 o
  13   3   1      653.93      646.03     20.35 o
  15   3   1        2.05        0.17      8.01 o
  17   3   1      184.79      175.55     12.16 o
  19   3   1      286.31      308.00     16.07 o
  21   3   1      308.15      293.50     19.63 o
  23   3   1        8.08      -14.41     14.41 o
  25   3   1       97.57      146.09     26.78 o
  27   3   1        9.11       28.24     26.94 o
  29   3   1      365.45      392.36     36.04 o
 -28   4   1      154.15       89.86     38.65 o
 -26   4   1        2.56      -15.96     19.19 o
 -24   4   1      103.02       96.95     23.26 o
 -22   4   1        0.00       -2.56     17.50 o
 -20   4   1       24.17       34.74     13.67 o
 -18   4   1       44.63       53.63     12.23 o
 -16   4   1      148.23      150.00     10.76 o
 -14   4   1     1975.91     2095.57     41.32 o
 -12   4   1      832.52      842.46     18.04 o
 -10   4   1      893.04      947.58     22.03 o
  -8   4   1      808.89      850.13     21.12 o
  -6   4   1        0.01       12.34      5.91 o
  -4   4   1      907.51      905.48     22.00 o
  -2   4   1      248.92      270.78     13.19 o
   0   4   1      108.05      104.40      5.40 o
   2   4   1      258.40      272.46     10.19 o
   4   4   1     2261.55     2088.91     43.16 o
   6   4   1        0.14        5.83      6.50 o
   8   4   1     1143.43     1212.36     25.79 o
  10   4   1      890.42      929.41     20.49 o
  12   4   1        0.87        3.59      8.03 o
  14   4   1     1695.64     1890.59     41.20 o
  16   4   1       57.65       70.71      7.80 o
  18   4   1      614.62      554.85     20.77 o
  20   4   1      377.69      371.90     19.25 o
  22   4   1      109.66      119.53     22.44 o
  24   4   1      763.95      731.73     44.31 o
  26   4   1       16.01       13.42     22.78 o
 -25   5   1      107.70      123.18     31.56 o
 -23   5   1       15.94        6.05     24.21 o
 -21   5   1      139.24      123.70     28.18 o
 -19   5   1      203.90      200.24     19.13 o
 -17   5   1       70.97       93.64     15.64 o
 -15   5   1        4.06       13.13     11.95 o
 -13   5   1       98.49      100.06     12.64 o
 -11   5   1       28.90       28.73      9.44 o
  -9   5   1      759.75      736.43     17.70 o
  -7   5   1     1111.85     1052.12     24.24 o
  -5   5   1        1.01        0.06      6.28 o
  -3   5   1      931.88      912.67     30.55 o
  -1   5   1      324.07      312.11      9.93 o
   1   5   1      522.99      488.05     13.09 o
   3   5   1     4184.80     4180.21     75.87 o
   5   5   1       77.10       63.34      6.88 o
   7   5   1      130.45      114.66      9.44 o
   9   5   1      591.70      569.99     16.01 o
  11   5   1      322.30      282.17     25.90 o
  13   5   1     2753.10     2787.89     60.56 o
  15   5   1        0.07       -4.25     16.02 o
  17   5   1      200.66      180.72     21.30 o
  19   5   1      316.64      265.10     18.86 o
  21   5   1       40.82       40.50     20.36 o
  23   5   1      103.50      104.14     28.57 o
  25   5   1       92.25       50.12     31.64 o
 -20   6   1       40.00        8.86     25.59 o
 -18   6   1       10.37       35.66     66.95 o
 -16   6   1      137.69      127.50     42.82 o
 -14   6   1      289.33      285.19     27.68 o
 -12   6   1      149.46      154.18     16.11 o
 -10   6   1        0.19      -10.82     11.66 o
  -8   6   1       32.16       29.93     10.67 o
  -6   6   1      139.53      172.49      9.73 o
  -4   6   1        8.96        2.72     11.39 o
  -2   6   1      779.58      808.16     21.19 o
   0   6   1     1039.54     1088.92     27.07 o
   2   6   1       21.25       23.15      6.13 o
   4   6   1      230.50      231.10     11.26 o
   6   6   1     1671.78     1711.57     70.52 o
   8   6   1      304.67      300.16     14.55 o
  10   6   1        8.40        4.26     10.95 o
  12   6   1       12.05        2.06     12.85 o
  14   6   1       44.03       33.89     19.36 o
  16   6   1       13.77        2.94     31.05 o
  18   6   1      156.45      153.54     30.01 o
  20   6   1       35.79       50.57     32.97 o
 -15   7   1       94.11       95.13     35.13 o
 -13   7   1       20.11        9.05     20.55 o
 -11   7   1       27.07       84.42     25.32 o
  -9   7   1      128.43      176.88     36.73 o
  -7   7   1      113.27      139.19     24.70 o
  -5   7   1      107.15       94.37     25.06 o
  -3   7   1      313.30      450.88     31.99 o
  -1   7   1      109.34      160.03     29.12 o
   1   7   1      690.43      868.11     43.86 o
   3   7   1      472.92      606.86    110.27 o
   5   7   1       23.60      -35.61     36.25 o
   7   7   1      396.36      584.24     41.71 o
   9   7   1      590.42      708.34     43.26 o
  11   7   1       12.34        8.63     25.33 o
  13   7   1      153.38      181.48     26.25 o
  15   7   1      122.80      138.99     37.52 o
 -32   0   2      386.28      440.68     73.49 o
 -30   0   2       80.93       59.55     51.08 o
 -28   0   2        5.24       15.22     28.84 o
 -26   0   2       65.10       28.45     25.41 o
 -24   0   2        0.79       22.79     31.29 o
 -22   0   2     1169.59     1253.14     79.69 o
 -20   0   2     1357.89     1385.57     51.99 o
 -18   0   2      153.04      133.22     22.16 o
 -16   0   2       48.32       32.79      9.74 o
 -14   0   2      319.90      311.94     22.81 o
 -12   0   2     5331.44     5641.59    275.34 o
 -10   0   2     7304.08     7397.00    378.91 o
  -8   0   2      267.52      231.31     16.40 o
  -6   0   2     2224.32     1828.22    128.04 o
  -4   0   2     7662.61     8283.79    539.99 o
   0   0   2        7.49        3.24      1.46 o
   8   0   2    26205.39    29760.57   1266.50 o
  10   0   2    14593.38    15102.99    767.73 o
  12   0   2     3017.13     3056.65    172.33 o
  14   0   2     6366.63     6775.17    348.56 o
  16   0   2     6897.43     7069.41    293.56 o
  18   0   2       29.32       15.73     11.18 o
  20   0   2      131.03      140.51     16.55 o
  22   0   2        2.70        8.53     13.21 o
  24   0   2      781.86      775.67     76.70 o
  26   0   2      551.24      522.44     40.72 o
  28   0   2       87.04       64.18     31.09 o
  30   0   2      541.90      518.88     57.23 o
  32   0   2      221.93      228.60     57.18 o
 -31   1   2       50.42       -4.20     27.51 o
 -29   1   2       34.92       21.72     23.36 o
 -27   1   2        2.70      -27.37     27.37 o
 -25   1   2       85.05       49.56     18.94 o
 -23   1   2      269.69      217.73     30.74 o
 -21   1   2       26.89       25.51     10.56 o
 -19   1   2      208.20      172.77     10.69 o
 -17   1   2      210.93      208.12     14.53 o
 -15   1   2      888.08      886.26     24.42 o
 -13   1   2     1005.51     1093.66     38.43 o
 -11   1   2       11.08       22.42      7.24 o
  -9   1   2      171.46      206.72      9.82 o
  -7   1   2      652.00      723.82     17.87 o
  -5   1   2     2124.16     2074.01     54.09 o
  -1   1   2     5374.59     3401.91    172.30 o
   1   1   2     6013.06     3992.28    395.84 o
   3   1   2      878.22      727.16     31.12 o
   5   1   2    18095.37    18510.14    299.66 o
   7   1   2      160.45      133.81      5.15 o
   9   1   2     2408.70     2502.60     71.51 o
  11   1   2     2742.81     2949.66     88.88 o
  13   1   2       35.22       19.19      6.06 o
  15   1   2        1.19       -2.87      5.62 o
  17   1   2      390.10      374.44     14.02 o
  19   1   2     1883.56     1968.96     64.74 o
  21   1   2        6.86       27.31     30.33 o
  23   1   2      467.52      455.51     20.41 o
  25   1   2       71.80       57.99     24.33 o
  27   1   2      230.39      203.81     22.16 o
  29   1   2       30.71       17.05     25.91 o
  31   1   2        0.20        2.27     30.53 o
 -30   2   2      200.01      187.99     37.18 o
 -28   2   2        1.62      -19.46     20.35 o
 -26   2   2        6.33       26.12     19.14 o
 -24   2   2      175.04      137.26     19.59 o
 -22   2   2      599.75      536.46     22.52 o
 -20   2   2      395.90      355.13     15.79 o
 -18   2   2       60.17       60.80      9.49 o
 -16   2   2     3695.95     3816.93    103.95 o
 -14   2   2      277.32      280.25     14.49 o
 -12   2   2     1623.01     1644.13     34.04 o
 -10   2   2     2726.18     2697.09     65.42 o
  -8   2   2      101.36      107.50      5.81 o
  -6   2   2     2624.61     2578.73     55.47 o
  -4   2   2     1952.78     1951.00     34.93 o
  -2   2   2       46.82       57.86      3.67 o
   0   2   2     1192.90     1048.29     28.48 o
   2   2   2     2478.58     2146.69     36.41 o
   4   2   2     4746.14     4783.59     82.38 o
   6   2   2     3395.61     3264.96     48.99 o
   8   2   2     2356.39     2422.34     41.92 o
  10   2   2     2794.96     2712.43     66.32 o
  12   2   2     1148.50     1106.35     26.06 o
  14   2   2      824.40      785.60     19.64 o
  16   2   2      871.44      951.47     29.82 o
  18   2   2       29.68       23.03      8.28 o
  20   2   2      508.42      465.03     15.47 o
  22   2   2      243.51      215.12     15.78 o
  24   2   2        2.21       -8.27     14.54 o
  26   2   2        5.76       -6.96     18.84 o
  28   2   2      282.41      260.24     38.99 o
  30   2   2      150.08      183.88     31.15 o
 -29   3   2       21.45       50.93     27.14 o
 -27   3   2      304.44      334.02     35.81 o
 -25   3   2      148.98      206.16     33.61 o
 -23   3   2        7.61       16.72     19.21 o
 -21   3   2        0.06       -3.14     15.07 o
 -19   3   2       95.60      130.23     12.22 o
 -17   3   2       47.55       51.67      8.45 o
 -15   3   2     2271.51     2332.18     52.47 o
 -13   3   2      339.16      355.37     13.26 o
 -11   3   2      262.50      247.09      9.31 o
  -9   3   2      999.91      914.14     19.65 o
  -7   3   2      205.15      197.41      6.45 o
  -5   3   2        1.96       -1.64      3.63 o
  -3   3   2      163.23      175.48      9.54 o
  -1   3   2      791.73      803.16     30.07 o
   1   3   2      210.15      195.43      6.63 o
   3   3   2     2184.05     2164.01     53.98 o
   5   3   2        5.49       -0.85      4.06 o
   7   3   2       50.53       59.85      5.30 o
   9   3   2     1406.69     1535.41     27.55 o
  11   3   2      189.10      178.44      7.63 o
  13   3   2       29.30       36.49      6.19 o
  15   3   2      773.08      749.54     17.20 o
  17   3   2      135.73      139.38     11.14 o
  19   3   2        0.12       -3.04      9.30 o
  21   3   2       56.23       48.51     14.26 o
  23   3   2        4.53       -7.92     16.68 o
  25   3   2        0.05        9.44     19.44 o
  27   3   2       10.94      -21.33     24.42 o
  29   3   2        4.32       22.35     31.37 o
 -28   4   2       19.48       24.01     31.48 o
 -26   4   2       25.84       55.14     29.92 o
 -24   4   2      157.29      148.67     27.56 o
 -22   4   2        3.29        9.08     19.35 o
 -20   4   2        0.00       -4.61     12.76 o
 -18   4   2      175.84      188.66     15.77 o
 -16   4   2       37.07       24.15      8.74 o
 -14   4   2     1829.34     1775.32     45.35 o
 -12   4   2     1403.73     1464.15     33.02 o
 -10   4   2      287.59      298.64      8.85 o
  -8   4   2      689.52      673.07     17.04 o
  -6   4   2      181.93      185.08      9.00 o
  -4   4   2      350.24      352.62     15.04 o
  -2   4   2     1105.67     1059.90     27.98 o
   0   4   2       36.77       29.36      4.04 o
   2   4   2       16.18       17.48      4.53 o
   4   4   2      492.18      501.30     13.21 o
   6   4   2      181.66      182.79      8.26 o
   8   4   2        0.07        2.88      6.25 o
  10   4   2       60.82       50.94      8.54 o
  12   4   2      303.28      284.64     11.47 o
  14   4   2     1052.38     1163.15     23.98 o
  16   4   2       67.53       51.51     11.48 o
  18   4   2     1014.95     1000.75     27.57 o
  20   4   2       31.19       33.27     14.45 o
  22   4   2        0.14       15.41     19.01 o
  24   4   2        2.98       53.93     29.17 o
  26   4   2       53.84       46.80     22.26 o
 -25   5   2      149.01       97.68     48.97 o
 -23   5   2        3.08       -0.90     24.84 o
 -21   5   2        9.43       -3.16     17.63 o
 -19   5   2      728.45      708.49     62.80 o
 -17   5   2       21.59       19.43     12.80 o
 -15   5   2        1.41       11.18     15.70 o
 -13   5   2      663.31      652.60     22.54 o
 -11   5   2      182.80      173.95     11.61 o
  -9   5   2        4.78        1.59      6.40 o
  -7   5   2      169.37      194.59      9.36 o
  -5   5   2      521.55      543.42     15.71 o
  -3   5   2      625.06      625.07     27.45 o
  -1   5   2      340.09      329.40      9.97 o
   1   5   2       19.13       25.08      3.72 o
   3   5   2        0.01       -5.78      5.78 o
   5   5   2      318.18      333.61     14.34 o
   7   5   2       85.33       84.39      8.73 o
   9   5   2      214.87      210.04     10.17 o
  11   5   2        6.05       16.47      9.20 o
  13   5   2      250.29      263.96     15.53 o
  15   5   2      136.23      141.18     16.09 o
  17   5   2      220.30      272.65     23.11 o
  19   5   2       47.43       50.46     24.65 o
  21   5   2       13.57        3.07     33.74 o
  23   5   2        9.16      -28.25     28.25 o
 -20   6   2      106.50      120.97     60.41 o
 -18   6   2        6.20      -23.04     23.04 o
 -16   6   2       56.02       76.25     27.79 o
 -14   6   2      228.01      199.83     26.70 o
 -12   6   2        1.30      -16.59     16.59 o
 -10   6   2       50.64       49.08     14.13 o
  -8   6   2      116.46      113.87     17.67 o
  -6   6   2     1341.17     1393.42     34.03 o
  -4   6   2        3.13        6.34     11.45 o
  -2   6   2       77.42       92.48     10.70 o
   0   6   2      258.24      224.04     14.43 o
   2   6   2      365.73      402.65     15.56 o
   4   6   2      251.81      277.31     12.23 o
   6   6   2      329.85      372.99     18.52 o
   8   6   2      719.38      724.70     23.64 o
  10   6   2        0.03       15.11     10.98 o
  12   6   2       86.24       72.71     18.28 o
  14   6   2        0.24       11.33     17.16 o
  16   6   2        3.84       16.46     29.36 o
  18   6   2       60.99       59.21     34.35 o
  20   6   2       37.58       61.73     38.85 o
 -15   7   2        1.44      -35.46     35.46 o
 -13   7   2       29.69       27.70     24.14 o
 -11   7   2       14.06       77.39     41.74 o
  -9   7   2       29.96       22.21     32.95 o
  -7   7   2        3.66        9.04     23.24 o
  -5   7   2        3.56      -19.90     19.90 o
  -3   7   2       32.21       23.49     24.05 o
  -1   7   2        2.99       22.39     30.24 o
   1   7   2       25.52       65.18     32.72 o
   3   7   2       52.97       48.25     24.22 o
   5   7   2        9.77       19.50     31.72 o
   7   7   2       24.79       33.25     26.28 o
   9   7   2       66.82       66.50     24.56 o
  11   7   2       34.89       54.75     31.12 o
  13   7   2        9.97       52.22     25.04 o
  15   7   2       32.21       40.15     23.90 o
 -31   1   3       47.24      101.13     42.53 o
 -29   1   3      112.93      123.08     29.23 o
 -27   1   3       70.91       84.38     39.63 o
 -25   1   3      119.94      138.90     25.66 o
 -23   1   3      513.18      462.67     23.29 o
 -21   1   3      646.65      595.51     26.16 o
 -19   1   3      806.00      767.91     27.72 o
 -17   1   3      140.26      126.85      9.99 o
 -15   1   3      569.77      660.44     23.12 o
 -13   1   3     1805.90     1893.37     70.46 o
 -11   1   3     4104.02     4484.04    134.89 o
  -9   1   3      453.87      415.18     22.95 o
  -7   1   3     1964.30     2164.58     51.60 o
  -5   1   3      834.14      715.58     18.16 o
  -3   1   3     7968.75     7773.00    182.46 o
  -1   1   3    65450.42    50118.80   6856.14 o
   1   1   3     8720.84     7626.85    296.05 o
   3   1   3    30879.41    32782.72    549.59 o
   5   1   3    21748.41    22998.34    388.01 o
   7   1   3     1139.53     1141.93     27.58 o
   9   1   3       29.92       42.06      4.08 o
  11   1   3     4256.57     4554.98    151.31 o
  13   1   3     3790.28     3926.55    121.61 o
  15   1   3      105.53       98.51      8.07 o
  17   1   3      338.19      320.39     13.54 o
  19   1   3      470.05      493.76     15.15 o
  21   1   3     1380.02     1383.01     44.35 o
  23   1   3       14.48       23.09     13.38 o
  25   1   3        3.76       29.20     16.71 o
  27   1   3        0.33       -2.27     20.91 o
  29   1   3       43.85       32.86     19.76 o
  31   1   3      198.58      188.78     29.95 o
 -30   2   3        0.23      -23.73     23.73 o
 -28   2   3        1.59       29.67     28.20 o
 -26   2   3      434.70      379.92     27.59 o
 -24   2   3       40.38       18.43     15.34 o
 -22   2   3     2981.88     2792.90     98.31 o
 -20   2   3     1508.00     1563.22     42.58 o
 -18   2   3      853.08      861.81     34.90 o
 -16   2   3      802.04      726.89     31.68 o
 -14   2   3       86.48       80.11      7.47 o
 -12   2   3     1331.40     1326.90     27.69 o
 -10   2   3       71.99       61.18      5.80 o
  -8   2   3        2.18        3.89      3.95 o
  -6   2   3     1503.81     1466.91     34.14 o
  -4   2   3     3036.85     2898.38     55.04 o
  -2   2   3     7793.62     7320.28    141.52 o
   0   2   3     9322.84     8850.09    155.53 o
   2   2   3     3280.58     3256.14     59.42 o
   4   2   3        0.05        4.86      2.71 o
   6   2   3      528.66      520.58      9.74 o
   8   2   3     2302.76     2434.56     43.63 o
  10   2   3      114.58      120.87      5.72 o
  12   2   3      354.02      323.04      9.01 o
  14   2   3      985.05     1049.43     23.61 o
  16   2   3      269.48      272.75     10.71 o
  18   2   3     1052.43     1059.03     29.10 o
  20   2   3       54.93       48.03      9.78 o
  22   2   3      762.38      718.73     25.18 o
  24   2   3      179.51      160.62     22.91 o
  26   2   3        0.10       13.91     19.14 o
  28   2   3       55.88       52.39     25.39 o
  30   2   3        2.21       -0.26     27.34 o
 -29   3   3       67.35       95.90     33.88 o
 -27   3   3       10.07       14.58     19.06 o
 -25   3   3       50.66       35.57     19.21 o
 -23   3   3      382.89      329.14     23.73 o
 -21   3   3      418.29      380.12     21.49 o
 -19   3   3      332.01      333.81     15.47 o
 -17   3   3      175.56      172.70     16.77 o
 -15   3   3      359.17      351.32     16.05 o
 -13   3   3       20.93       19.25      6.36 o
 -11   3   3     1712.50     1941.10     40.16 o
  -9   3   3      176.59      169.09      7.36 o
  -7   3   3      672.53      701.64     15.60 o
  -5   3   3     5126.58     5291.05    103.70 o
  -3   3   3     1963.00     1855.01     36.02 o
  -1   3   3     1801.86     1646.43     33.16 o
   1   3   3       52.60       68.96      5.75 o
   3   3   3     4543.99     4357.95     74.39 o
   5   3   3      840.15      734.38     20.15 o
   7   3   3       19.05       26.81      7.22 o
   9   3   3        1.17        1.94      3.73 o
  11   3   3       60.80       67.65      5.84 o
  13   3   3        1.56        2.44      5.67 o
  15   3   3      101.63      126.00      8.81 o
  17   3   3      158.49      153.09     10.40 o
  19   3   3       32.35       45.02      8.68 o
  21   3   3        7.71       11.93     12.27 o
  23   3   3      118.98       73.03     15.76 o
  25   3   3       24.89       14.67     29.06 o
  27   3   3       52.49       85.67     34.65 o
  29   3   3        2.84        1.44     34.11 o
 -26   4   3      164.64      192.79     35.26 o
 -24   4   3      148.72      155.15     29.04 o
 -22   4   3      551.56      554.32     99.84 o
 -20   4   3        2.17       -5.26     15.93 o
 -18   4   3      565.52      557.38     34.11 o
 -16   4   3      142.67      130.47     10.80 o
 -14   4   3      598.71      592.59     21.44 o
 -12   4   3      150.73      149.80      8.22 o
 -10   4   3     1055.13     1048.94     22.65 o
  -8   4   3      519.80      525.04     14.48 o
  -6   4   3     3793.70     3849.88     71.83 o
  -4   4   3      596.19      563.30     19.39 o
  -2   4   3        7.45        0.28      5.73 o
   0   4   3     3333.45     3388.19     60.69 o
   2   4   3      511.06      497.45     10.78 o
   4   4   3      146.08      127.49      6.50 o
   6   4   3      108.83      115.23      7.53 o
   8   4   3      707.56      735.50     21.28 o
  10   4   3       42.85       40.90      7.71 o
  12   4   3       11.92       21.94      7.68 o
  14   4   3     1023.45     1079.77     21.76 o
  16   4   3        0.00        7.80      7.33 o
  18   4   3      338.36      317.13     15.58 o
  20   4   3       59.46       53.60     16.14 o
  22   4   3       25.05       31.78     29.47 o
  24   4   3       15.61        1.74     20.27 o
  26   4   3      267.67      275.71     64.11 o
 -25   5   3        0.01       45.68     34.19 o
 -23   5   3        7.62      -21.50     35.16 o
 -21   5   3      100.80       92.89     20.09 o
 -19   5   3       79.64       87.83     27.90 o
 -17   5   3      152.81      132.01     14.22 o
 -15   5   3       38.11       47.37      5.95 o
 -13   5   3       85.76       85.78     11.44 o
 -11   5   3      115.17      101.79     13.62 o
  -9   5   3      452.92      393.84     18.07 o
  -7   5   3      194.95      188.03     20.31 o
  -5   5   3      831.53      802.32     22.08 o
  -3   5   3      261.70      256.31     14.91 o
  -1   5   3       73.03       88.82     13.69 o
   1   5   3        0.87        0.05      4.66 o
   3   5   3      680.15      649.02     16.54 o
   5   5   3     2366.97     2320.13     52.84 o
   7   5   3      275.97      241.02     11.63 o
   9   5   3       37.81       32.11      7.78 o
  11   5   3      578.45      580.56     19.48 o
  13   5   3      219.40      190.72     14.48 o
  15   5   3      568.36      601.98     30.04 o
  17   5   3      424.95      402.39     21.52 o
  19   5   3      114.59       92.85     20.33 o
  21   5   3      112.07       76.55     27.31 o
  23   5   3       12.23        8.58     21.61 o
 -20   6   3       24.80       -6.17     25.92 o
 -18   6   3        1.28      -23.91     23.91 o
 -16   6   3        8.80      -20.67     20.67 o
 -14   6   3      120.60      110.44     19.98 o
 -12   6   3       80.99       56.34     17.74 o
 -10   6   3       48.42       58.02     15.38 o
  -8   6   3        0.00        2.31     10.76 o
  -6   6   3      596.93      594.77     22.27 o
  -4   6   3      443.50      491.28     22.09 o
  -2   6   3      128.49      117.35     11.19 o
   0   6   3       20.77       26.57      9.92 o
   2   6   3       37.20       32.60     11.07 o
   4   6   3        2.67        0.75     10.87 o
   6   6   3      263.85      244.82     20.42 o
   8   6   3      504.57      470.21     16.29 o
  10   6   3       67.40       65.13     13.48 o
  12   6   3      521.46      572.85     30.70 o
  14   6   3      236.12      196.86     22.99 o
  16   6   3       24.65       24.71     22.18 o
  18   6   3      231.24      194.83     57.85 o
  20   6   3       27.04       36.07     27.40 o
 -15   7   3      222.77      241.36     31.46 o
 -13   7   3      282.95      280.54     29.58 o
 -11   7   3      190.06      176.76     38.51 o
  -9   7   3      282.81      314.17     35.60 o
  -7   7   3        6.33       35.67     37.10 o
  -5   7   3       63.73       98.56     45.42 o
  -3   7   3        0.20       17.79     36.10 o
  -1   7   3        6.59      -14.33     20.04 o
   1   7   3      128.74      122.10     24.46 o
   3   7   3      254.35      340.43     33.29 o
   5   7   3      353.05      455.12     43.17 o
   7   7   3      299.64      464.60     42.09 o
   9   7   3      180.76      229.73     35.01 o
  11   7   3       75.22       82.51     30.47 o
  13   7   3       21.70       29.36     37.95 o
 -32   0   4      262.68      352.00     60.90 o
 -30   0   4       22.32       15.48     39.69 o
 -28   0   4      116.44      156.83     42.75 o
 -26   0   4       11.24       11.51     22.49 o
 -24   0   4     1118.18     1148.77     67.81 o
 -22   0   4       53.81       28.48     17.12 o
 -20   0   4       73.24       64.50     13.98 o
 -18   0   4      120.37      100.66     15.36 o
 -16   0   4     2100.68     2228.76    128.89 o
 -14   0   4     8706.98     9155.48    487.41 o
 -12   0   4     2906.16     3465.65    201.17 o
 -10   0   4      180.87      197.29     10.55 o
  -8   0   4    21536.16    23967.23   1256.51 o
  -6   0   4      496.75      654.20     27.22 o
  -4   0   4     4037.15     4476.16    169.12 o
  -2   0   4     3276.48     3246.83    116.39 o
   0   0   4     2841.65     2639.88     91.06 o
   2   0   4    34704.93    36483.75   1320.72 o
   4   0   4    16137.18    17022.45    373.24 o
   6   0   4     7862.10     8059.79    206.26 o
   8   0   4      329.33      367.19     18.32 o
  10   0   4     1475.13     1442.56     68.74 o
  12   0   4     8414.50     9030.23    416.17 o
  14   0   4     8146.83     8685.05    432.73 o
  16   0   4     3387.91     3601.97    191.07 o
  18   0   4    10114.99    10642.56    480.84 o
  20   0   4      297.51      297.78     21.28 o
  22   0   4      327.48      346.87     33.51 o
  24   0   4     5025.98     5199.67    456.81 o
  26   0   4      532.16      561.63     45.46 o
  28   0   4      334.29      355.29     72.56 o
  30   0   4        9.09       57.20     41.02 o
 -31   1   4      229.71      273.25     57.85 o
 -29   1   4        6.85       13.62     29.33 o
 -27   1   4      299.37      217.55     29.40 o
 -25   1   4      600.45      525.96     37.43 o
 -23   1   4       55.60       10.48     16.64 o
 -21   1   4      605.22      602.40     21.37 o
 -19   1   4      293.00      294.96     13.42 o
 -17   1   4      755.39      799.53     28.33 o
 -15   1   4      119.71      118.76     10.59 o
 -13   1   4     1647.73     1860.76     65.36 o
 -11   1   4     1272.35     1453.27     49.31 o
  -9   1   4     3993.20     4302.76     99.52 o
  -7   1   4      424.34      467.08     18.15 o
  -5   1   4     4733.77     4755.66    119.15 o
  -3   1   4     3917.04     3907.35     95.39 o
  -1   1   4    23702.45    23714.19    421.97 o
   1   1   4      968.74      857.65     20.77 o
   3   1   4    59060.02    68037.15   2096.15 o
   5   1   4      519.30      417.51      7.88 o
   7   1   4    16071.67    16427.09    283.74 o
   9   1   4     1301.95     1320.38     34.42 o
  11   1   4     3880.34     4214.32    103.59 o
  13   1   4      384.55      374.90     12.74 o
  15   1   4      181.28      191.01     10.17 o
  17   1   4       35.54       47.84      8.28 o
  19   1   4      419.82      455.34     23.90 o
  21   1   4      258.50      258.26     13.74 o
  23   1   4        6.89       -6.88     13.46 o
  25   1   4      405.65      387.36     23.71 o
  27   1   4      121.31      109.36     23.19 o
  29   1   4       33.12       73.58     23.92 o
  31   1   4       32.56       20.43     27.54 o
 -30   2   4        5.89       -1.01     28.72 o
 -28   2   4        0.80       -2.92     27.40 o
 -26   2   4       89.10       60.20     23.92 o
 -24   2   4      134.87      137.14     18.53 o
 -22   2   4      564.27      576.33     28.95 o
 -20   2   4      757.10      691.07     29.89 o
 -18   2   4     2549.58     2463.61     82.94 o
 -16   2   4     1782.89     1849.84     62.10 o
 -14   2   4       86.61       70.92      7.91 o
 -12   2   4     2909.57     2751.60     75.91 o
 -10   2   4      635.46      652.39     22.40 o
  -8   2   4     8039.10     8498.60    193.80 o
  -6   2   4     1536.15     1573.77     39.71 o
  -4   2   4     2606.12     2670.75     53.64 o
  -2   2   4    10356.33    10013.29    191.17 o
   0   2   4     7811.48     7803.63    146.78 o
   2   2   4      241.80      239.66      6.24 o
   4   2   4     1014.71     1020.93     17.52 o
   6   2   4      120.95      107.93      5.95 o
   8   2   4     2036.19     2231.53     39.55 o
  10   2   4       60.42       60.36      5.12 o
  12   2   4       32.47       17.99      6.36 o
  14   2   4     2342.16     2569.63     47.39 o
  16   2   4      443.91      490.62     20.62 o
  18   2   4      219.95      220.24     10.44 o
  20   2   4      931.34      916.07     25.46 o
  22   2   4      316.67      334.89     15.99 o
  24   2   4       66.85       64.21     15.98 o
  26   2   4      117.85      151.19     20.57 o
  28   2   4       68.99       55.71     25.13 o
  30   2   4        0.92        9.58     27.34 o
 -29   3   4      139.18       78.61     31.07 o
 -27   3   4       27.49       50.01     40.03 o
 -25   3   4       98.67      118.84     49.30 o
 -23   3   4      496.21      471.11     29.36 o
 -21   3   4      521.05      493.95     39.34 o
 -19   3   4       56.33       72.82     12.18 o
 -17   3   4        1.30        0.28      8.54 o
 -15   3   4       49.08       43.88      7.92 o
 -13   3   4       36.32       40.26      7.75 o
 -11   3   4      202.91      194.91     10.28 o
  -9   3   4     4237.22     4484.87     90.93 o
  -7   3   4      438.67      447.52     12.27 o
  -5   3   4       91.42       99.41      5.06 o
  -3   3   4     1598.07     1536.79     33.51 o
  -1   3   4     1175.74     1069.89     23.20 o
   1   3   4      380.49      337.77     12.62 o
   3   3   4     1169.94     1069.18     18.82 o
   5   3   4        2.83        7.05      4.45 o
   7   3   4      423.96      439.08     10.88 o
   9   3   4      709.14      719.33     14.78 o
  11   3   4      110.24      125.96      6.42 o
  13   3   4      431.27      480.59     12.26 o
  15   3   4      151.43      147.56      9.18 o
  17   3   4      294.82      248.07     11.14 o
  19   3   4      461.40      421.55     17.49 o
  21   3   4      106.92       76.19     13.45 o
  23   3   4       55.28       44.09     16.35 o
  25   3   4      246.72      189.35     28.57 o
  27   3   4       55.18       58.56     22.71 o
  29   3   4        4.66       10.98     28.63 o
 -26   4   4      326.72      315.66     44.67 o
 -24   4   4       72.76       79.84     33.10 o
 -22   4   4       42.19       56.11     37.12 o
 -20   4   4      276.94      348.95     30.91 o
 -18   4   4      622.80      604.30     28.47 o
 -16   4   4      130.19      144.19     13.88 o
 -14   4   4     1685.73     1704.54     37.75 o
 -12   4   4       57.77       59.14      7.99 o
 -10   4   4     1777.26     1769.38     36.65 o
  -8   4   4      960.27     1035.22     27.01 o
  -6   4   4      202.85      208.43     10.86 o
  -4   4   4       69.66       60.11      8.60 o
  -2   4   4      367.51      446.59     15.28 o
   0   4   4       57.85       45.52      6.77 o
   2   4   4     3291.12     3187.99     57.52 o
   4   4   4     2498.81     2577.40     47.87 o
   6   4   4     1841.17     1793.33     30.82 o
   8   4   4       16.11       14.33      6.67 o
  10   4   4      113.43      120.63      8.33 o
  12   4   4      218.95      195.67     10.34 o
  14   4   4      160.22      171.73     10.74 o
  16   4   4      499.82      507.07     23.76 o
  18   4   4        0.81       -4.49      8.77 o
  20   4   4        8.55       14.57     20.10 o
  22   4   4       43.06       33.30     21.40 o
  24   4   4      150.92      126.62     24.60 o
  26   4   4       13.31       13.63     50.83 o
 -23   5   4       72.60      133.01     34.50 o
 -21   5   4       20.24       21.52     24.11 o
 -19   5   4      283.41      274.69     29.02 o
 -17   5   4       28.30       25.85     11.40 o
 -15   5   4      577.82      646.22     27.47 o
 -13   5   4       34.80       26.73      8.22 o
 -11   5   4       49.92       58.04     13.44 o
  -9   5   4      182.50      171.49     11.74 o
  -7   5   4       55.25       64.72     13.06 o
  -5   5   4      544.07      550.40     32.34 o
  -3   5   4        0.69       -1.08      9.89 o
  -1   5   4       10.21        6.90      7.90 o
   1   5   4      380.48      375.31     14.64 o
   3   5   4      885.88      878.71     25.47 o
   5   5   4     1962.26     1892.35     41.78 o
   7   5   4      382.35      388.59     13.98 o
   9   5   4        3.67        9.81      7.84 o
  11   5   4     1059.89     1080.16     26.59 o
  13   5   4        1.98       -6.79     10.42 o
  15   5   4       15.63       23.90     13.69 o
  17   5   4       29.95       36.06     14.71 o
  19   5   4       67.47       24.47     18.51 o
  21   5   4        0.00       71.81    265.10 o
  23   5   4        4.02       -8.07     27.48 o
 -20   6   4        1.48      -13.46     23.80 o
 -18   6   4       52.42       62.85     24.89 o
 -16   6   4       11.54       10.32     22.94 o
 -14   6   4      172.41      171.53     25.82 o
 -12   6   4       32.50        7.52     20.33 o
 -10   6   4        0.97      -13.12     13.12 o
  -8   6   4      544.29      548.52     26.00 o
  -6   6   4       59.46       39.18     18.31 o
  -4   6   4       25.04       38.38     14.58 o
  -2   6   4        3.37        4.79      9.01 o
   0   6   4        4.59       -0.56     14.57 o
   2   6   4       55.57       62.05     12.83 o
   4   6   4      200.77      209.88     15.98 o
   6   6   4       31.69       22.71     12.04 o
   8   6   4       14.63       14.48     10.97 o
  10   6   4      245.72      255.46     17.64 o
  12   6   4      122.15      157.48     26.74 o
  14   6   4       73.71       93.06     29.42 o
  16   6   4      221.03      212.66     26.14 o
  18   6   4        2.59        8.88     23.04 o
  20   6   4        1.86       14.88     25.43 o
 -13   7   4        1.89       -2.34     25.55 o
 -11   7   4        0.24       27.01     47.63 o
  -9   7   4        0.79       12.53     28.68 o
  -7   7   4      122.01       79.13     55.45 o
  -5   7   4       34.22       17.74     18.74 o
  -3   7   4       27.77       -3.21     15.34 o
  -1   7   4        0.21        6.86     19.29 o
   1   7   4        0.80        4.27     21.74 o
   3   7   4       84.92       71.88     28.52 o
   5   7   4        1.23       24.62     41.02 o
   7   7   4      209.16      275.75     65.72 o
   9   7   4       18.39        9.75     28.58 o
  11   7   4       54.86       53.35     27.52 o
  13   7   4        5.76       29.77     27.91 o
 -31   1   5        3.18      -22.63     25.26 o
 -29   1   5       56.34       52.54     29.75 o
 -27   1   5       30.90       41.33     33.84 o
 -25   1   5      178.66      177.00     24.16 o
 -23   1   5       64.26       45.80     18.29 o
 -21   1   5      258.93      271.57     15.82 o
 -19   1   5      921.07      902.57     29.78 o
 -17   1   5      169.80      167.99     10.75 o
 -15   1   5      117.85      123.20      9.03 o
 -13   1   5      795.10      865.70     31.73 o
 -11   1   5     3654.75     3702.72    167.47 o
  -9   1   5     1330.06     1414.85     37.69 o
  -7   1   5       18.49       23.36      3.73 o
  -5   1   5      139.61      155.28      7.61 o
  -3   1   5      476.95      404.11     17.53 o
  -1   1   5    20252.85    19642.54    407.92 o
   1   1   5     4782.13     4678.28    104.38 o
   3   1   5     9684.45     9520.25    143.09 o
   5   1   5     6164.98     6106.36     81.79 o
   7   1   5      136.66      132.52      5.67 o
   9   1   5      161.37      183.90     12.01 o
  11   1   5       15.49       23.10      4.68 o
  13   1   5      823.76      909.72     28.58 o
  15   1   5     1526.00     1570.89     41.95 o
  17   1   5        1.00        2.48      6.79 o
  19   1   5      489.91      522.00     15.24 o
  21   1   5       74.17       68.70     11.19 o
  23   1   5        4.14       35.10     16.59 o
  25   1   5       30.17       24.67     15.53 o
  27   1   5       12.28        0.08     32.12 o
  29   1   5      187.00      185.97     30.49 o
  31   1   5       99.66       90.84     31.44 o
 -30   2   5        5.01       10.04     33.39 o
 -28   2   5      112.23       69.68    465.18 o
 -26   2   5      105.05       89.88     23.71 o
 -24   2   5       16.09       12.61     21.45 o
 -22   2   5     2016.16     2040.76     62.45 o
 -20   2   5       46.83       47.38     11.55 o
 -18   2   5      617.47      586.82     25.40 o
 -16   2   5       90.88       87.21     11.46 o
 -14   2   5       78.80       78.39      7.66 o
 -12   2   5      894.53      934.17     40.80 o
 -10   2   5       29.23       19.96      5.48 o
  -8   2   5      299.36      290.79     11.03 o
  -6   2   5       89.52      105.41      5.42 o
  -4   2   5     3405.69     3541.15     66.28 o
  -2   2   5       65.80       61.20      3.83 o
   0   2   5     1749.68     1796.64     33.99 o
   2   2   5      972.74     1020.18     15.19 o
   4   2   5     4435.44     4258.53     70.02 o
   6   2   5     1258.75     1332.39     20.38 o
   8   2   5     1454.97     1538.99     32.39 o
  10   2   5     3336.24     3509.29     69.09 o
  12   2   5     3331.16     3496.56     71.18 o
  14   2   5      351.23      400.96     11.45 o
  16   2   5       84.17       79.19      7.80 o
  18   2   5        7.73       15.83      7.44 o
  20   2   5       13.80        8.48      9.14 o
  22   2   5     1211.18     1216.47     41.72 o
  24   2   5       69.43       70.79     15.18 o
  26   2   5       21.76       -2.92     21.55 o
  28   2   5        2.38       26.75     21.33 o
  30   2   5       21.16       60.56     30.74 o
 -29   3   5       31.78      -12.31     27.64 o
 -27   3   5       67.77       73.19     35.85 o
 -25   3   5      124.84      137.23     41.42 o
 -23   3   5      156.47      213.26     27.93 o
 -21   3   5      286.07      284.47     22.93 o
 -19   3   5      243.46      236.05     14.74 o
 -17   3   5      129.64      131.87     11.67 o
 -15   3   5      940.46      957.34     22.49 o
 -13   3   5      968.96      936.77     22.91 o
 -11   3   5      115.26      119.26      9.10 o
  -9   3   5     1116.13     1161.79     26.13 o
  -7   3   5       23.52       44.46      5.05 o
  -5   3   5        0.00        3.57      2.73 o
  -3   3   5     2208.78     2174.19     57.81 o
  -1   3   5      169.47      168.12      7.70 o
   1   3   5     2848.40     2812.24     50.70 o
   3   3   5      190.90      205.80      7.55 o
   5   3   5       90.37       94.27      4.71 o
   7   3   5      134.13      116.11      8.13 o
   9   3   5      268.24      293.23      8.88 o
  11   3   5      784.55      742.50     15.58 o
  13   3   5      280.71      263.33      9.95 o
  15   3   5      255.44      237.35     10.19 o
  17   3   5      132.87      100.42     11.26 o
  19   3   5       33.97       34.08      9.98 o
  21   3   5      196.02      191.77     17.46 o
  23   3   5        0.89        2.58     16.57 o
  25   3   5        3.19      -15.86     25.32 o
  27   3   5       17.23        2.08     27.21 o
 -26   4   5      220.16      180.07     32.36 o
 -24   4   5      132.47      132.06     36.95 o
 -22   4   5      418.78      426.51     30.10 o
 -20   4   5      158.06      163.18     22.20 o
 -18   4   5      537.25      525.53     31.70 o
 -16   4   5      709.76      730.07     55.37 o
 -14   4   5      716.85      700.36     19.42 o
 -12   4   5       15.30        7.19      7.08 o
 -10   4   5       12.52       14.18      7.05 o
  -8   4   5      378.59      391.57     17.37 o
  -6   4   5        7.29       12.53      5.71 o
  -4   4   5      108.89      103.84      7.28 o
  -2   4   5      911.05      901.32     27.33 o
   0   4   5     1909.49     1851.57     43.51 o
   2   4   5     1081.70     1160.31     22.92 o
   4   4   5      120.54      147.07      6.03 o
   6   4   5     1612.96     1544.00     39.59 o
   8   4   5      941.96      965.94     21.46 o
  10   4   5        2.79       -1.74      8.21 o
  12   4   5      390.67      417.30     19.97 o
  14   4   5      486.20      492.55     15.38 o
  16   4   5       15.09       26.46     13.77 o
  18   4   5       79.40       79.78     10.90 o
  20   4   5       34.79       30.80     18.81 o
  22   4   5        6.57       -7.13     23.96 o
  24   4   5       62.15       70.97     29.65 o
  26   4   5        8.97        7.01     24.01 o
 -23   5   5        0.02        8.01     32.36 o
 -21   5   5        0.30        1.37     22.02 o
 -19   5   5        0.03      -11.43     24.68 o
 -17   5   5      257.39      244.75     27.58 o
 -15   5   5       11.55        4.72     11.67 o
 -13   5   5        2.32        6.36     11.08 o
 -11   5   5      477.87      454.12     24.06 o
  -9   5   5        7.25       15.50      8.23 o
  -7   5   5      397.85      330.85     14.11 o
  -5   5   5     1075.95      996.05     41.67 o
  -3   5   5       10.75       25.29     10.75 o
  -1   5   5      392.37      327.96     16.59 o
   1   5   5      278.27      300.42     10.27 o
   3   5   5      164.28      149.93     11.34 o
   5   5   5     1516.11     1553.85     32.68 o
   7   5   5      392.99      365.11     12.38 o
   9   5   5     1341.07     1338.46     35.74 o
  11   5   5      505.44      515.02     18.76 o
  13   5   5        5.00       17.64     19.37 o
  15   5   5       20.41       39.05     14.16 o
  17   5   5     1100.13     1016.72     88.17 o
  19   5   5      290.61      249.46     26.46 o
  21   5   5       48.01       24.74     27.38 o
  23   5   5      123.49      124.02     29.43 o
 -20   6   5       22.52       56.56     27.58 o
 -18   6   5       99.24       73.58     47.51 o
 -16   6   5       21.20       53.96     29.77 o
 -14   6   5       16.02       50.48     28.92 o
 -12   6   5       15.84       51.66     23.78 o
 -10   6   5      146.36      112.85     16.54 o
  -8   6   5      676.78      665.33     33.57 o
  -6   6   5       29.58        6.54     13.06 o
  -4   6   5       20.22       26.78     12.02 o
  -2   6   5      432.72      453.64     23.08 o
   0   6   5      246.23      272.62     10.13 o
   2   6   5      164.21      176.20     14.31 o
   4   6   5        4.98       18.60     12.52 o
   6   6   5        0.10        9.22     14.41 o
   8   6   5       54.31       60.64     10.59 o
  10   6   5       16.92       17.19     12.58 o
  12   6   5        0.01        7.57     17.34 o
  14   6   5      110.71      123.30     29.68 o
  16   6   5      274.07      283.46     25.23 o
  18   6   5       44.29       15.99     21.72 o
 -13   7   5        7.36        4.42     29.20 o
 -11   7   5      136.93      184.13     69.61 o
  -9   7   5       23.27       35.25     33.34 o
  -7   7   5      562.15      536.55     82.27 o
  -5   7   5      875.46      844.70     38.08 o
  -3   7   5        4.49       11.23     18.79 o
  -1   7   5       13.39      -10.85     13.80 o
   1   7   5      152.62      157.88     23.25 o
   3   7   5      123.61       86.75     20.89 o
   5   7   5       16.63       -4.85     30.63 o
   7   7   5      341.10      385.42     49.39 o
   9   7   5       12.14       22.83     66.49 o
  11   7   5       52.97       94.66     27.69 o
  13   7   5      549.24      632.76     39.63 o
 -30   0   6        5.46       57.16     50.28 o
 -28   0   6       78.88       62.73     46.05 o
 -26   0   6      210.41      190.75     43.15 o
 -24   0   6     1677.11     1563.74     75.88 o
 -22   0   6      389.51      344.34     24.22 o
 -20   0   6     1402.67     1292.33     70.77 o
 -18   0   6       85.23       90.58     14.01 o
 -16   0   6        0.62       -0.71     10.55 o
 -14   0   6     1580.03     1985.08    120.77 o
 -12   0   6      204.42      261.48     21.21 o
 -10   0   6     1303.96     1421.27     55.96 o
  -8   0   6    12925.97    15209.06    594.07 o
  -6   0   6       44.91       45.20      5.92 o
  -4   0   6    12250.65    13345.46    470.96 o
  -2   0   6     8603.65     8407.54    520.60 o
   0   0   6    16136.40    15525.60    398.82 o
   2   0   6    11999.40    11396.79    244.48 o
   4   0   6     3874.43     3813.55     71.40 o
   6   0   6      280.86      301.99      9.91 o
   8   0   6     2178.40     2176.20     55.40 o
  10   0   6     3851.45     3961.50    130.45 o
  12   0   6       93.95      104.63     10.28 o
  14   0   6      990.37     1096.01     45.73 o
  16   0   6      459.07      500.74     28.67 o
  18   0   6     1286.39     1355.80     60.26 o
  20   0   6     6775.71     7230.39    284.22 o
  22   0   6     4620.09     4791.74    208.07 o
  24   0   6       13.32       -7.53     27.64 o
  26   0   6      190.85      159.30     30.66 o
  28   0   6       65.38       53.91     34.12 o
  30   0   6     1459.86     1451.34    155.09 o
 -31   1   6        3.55       -1.92     27.12 o
 -29   1   6      115.33      134.06     61.87 o
 -27   1   6      153.59      167.71     38.91 o
 -25   1   6      236.36      196.96     31.84 o
 -23   1   6       19.39       22.39     12.93 o
 -21   1   6       53.89       67.72     14.87 o
 -19   1   6     1815.01     1900.01     79.57 o
 -17   1   6      937.40      983.51     28.75 o
 -15   1   6      298.78      304.86     21.87 o
 -13   1   6      205.69      233.07     11.52 o
 -11   1   6      451.57      471.89     17.05 o
  -9   1   6     1743.84     1873.92     62.77 o
  -7   1   6     1013.26     1048.77     29.65 o
  -5   1   6     3702.78     3721.66    142.37 o
  -3   1   6      808.14      871.83     42.38 o
  -1   1   6    28546.22    29513.60    674.38 o
   1   1   6      982.54      862.67     17.40 o
   3   1   6        0.81        3.29      4.24 o
   5   1   6       24.11       25.05      2.86 o
   7   1   6      116.97       93.09      5.39 o
   9   1   6     7206.58     7245.54    158.18 o
  11   1   6        5.65       -3.94      3.94 o
  13   1   6     1288.21     1358.97     30.58 o
  15   1   6      377.51      444.59     13.38 o
  17   1   6      346.88      378.11     12.13 o
  19   1   6       17.96       12.06      8.36 o
  21   1   6      147.03      151.32     11.96 o
  23   1   6      527.28      507.68     34.96 o
  25   1   6        6.30       -2.16     15.66 o
  27   1   6        1.38      -16.68     19.88 o
  29   1   6      179.60      175.95     28.38 o
 -30   2   6       68.40        2.23     28.58 o
 -28   2   6       75.89       64.36     46.12 o
 -26   2   6      227.52      227.65     32.60 o
 -24   2   6        0.05       -0.53     22.36 o
 -22   2   6      857.91      835.90     54.07 o
 -20   2   6     1257.58     1214.85     54.82 o
 -18   2   6        2.36       19.88     10.20 o
 -16   2   6       16.20       19.44      8.35 o
 -14   2   6       35.15       16.83      7.92 o
 -12   2   6       16.66       25.53      6.93 o
 -10   2   6        0.56       -0.23      5.43 o
  -8   2   6     1133.33     1219.44     35.03 o
  -6   2   6        5.84        1.87      3.42 o
  -4   2   6     3684.47     3741.08     71.00 o
  -2   2   6     3809.79     3684.07     64.17 o
   0   2   6        2.95       -3.50      3.50 o
   2   2   6     5538.02     5234.01    114.38 o
   4   2   6      172.36      163.60      8.34 o
   6   2   6     1508.85     1487.46     27.06 o
   8   2   6    12368.37    12978.38    231.74 o
  10   2   6     2525.31     2522.15     53.78 o
  12   2   6       11.01       12.32      8.21 o
  14   2   6     1300.36     1356.16     35.06 o
  16   2   6      434.61      438.55     13.76 o
  18   2   6        7.39        3.02      8.17 o
  20   2   6      129.75      135.67     12.40 o
  22   2   6      272.10      270.34     16.87 o
  24   2   6       72.86       70.23     17.13 o
  26   2   6      175.53      171.30     20.60 o
  28   2   6       12.21       -1.96     30.17 o
 -29   3   6        6.46      -12.95     36.31 o
 -27   3   6        1.87       -5.52     35.92 o
 -25   3   6      109.40      117.89     54.66 o
 -23   3   6       10.14       11.41     37.11 o
 -21   3   6      205.37      204.39     23.71 o
 -19   3   6      677.90      689.00     23.70 o
 -17   3   6       56.74       24.55     12.49 o
 -15   3   6     2369.19     2368.94     54.30 o
 -13   3   6     1049.74     1018.58     27.92 o
 -11   3   6     1235.64     1211.85     29.78 o
  -9   3   6     1287.87     1200.10     26.77 o
  -7   3   6        1.66       10.70      4.69 o
  -5   3   6     1146.10     1080.46     24.75 o
  -3   3   6        7.52        7.43      5.08 o
  -1   3   6     3861.46     3794.17     77.56 o
   1   3   6      754.35      736.38     14.99 o
   3   3   6       46.93       37.44      3.92 o
   5   3   6      830.91      774.38     14.29 o
   7   3   6       23.09       21.64      5.78 o
   9   3   6      305.46      318.63     11.18 o
  11   3   6       18.38       16.53      5.71 o
  13   3   6      260.93      272.04     10.67 o
  15   3   6       46.04       36.77      7.79 o
  17   3   6       53.42       46.75      8.94 o
  19   3   6        0.32       -3.60      9.43 o
  21   3   6      289.33      249.79     22.92 o
  23   3   6        3.88      -11.18     16.51 o
  25   3   6        0.08       29.87     24.55 o
  27   3   6      220.14      210.28     49.72 o
 -26   4   6      105.06       59.44     26.89 o
 -24   4   6        0.20      -18.80     27.10 o
 -22   4   6      521.45      487.25     34.79 o
 -20   4   6      287.77      322.06     26.48 o
 -18   4   6      190.52      219.17     23.83 o
 -16   4   6      595.54      595.48     21.58 o
 -14   4   6      234.24      219.05     11.81 o
 -12   4   6       20.14       13.60      7.61 o
 -10   4   6      722.17      684.73     18.82 o
  -8   4   6       72.40       84.54      8.34 o
  -6   4   6       21.41       17.44      7.35 o
  -4   4   6      129.65      115.60      7.24 o
  -2   4   6     1256.31     1275.65     31.71 o
   0   4   6      493.40      502.68     14.68 o
   2   4   6       57.16       49.40      6.08 o
   4   4   6      213.91      205.84      9.98 o
   6   4   6     1081.60     1117.70     21.17 o
   8   4   6      273.64      310.84     11.89 o
  10   4   6      350.50      374.48     12.59 o
  12   4   6       21.05       10.71      7.97 o
  14   4   6       40.42       45.69      9.50 o
  16   4   6      443.32      406.47     16.74 o
  18   4   6       42.01       35.78     12.45 o
  20   4   6       15.47       30.45     19.08 o
  22   4   6        2.08        9.20     20.89 o
  24   4   6        0.81       23.86     42.39 o
  26   4   6        2.13        3.91     26.81 o
 -23   5   6      134.80      178.72     42.30 o
 -21   5   6       15.00       -2.78     25.33 o
 -19   5   6       28.98       31.53     28.25 o
 -17   5   6       67.29       94.18     15.79 o
 -15   5   6      169.85      175.49     12.29 o
 -13   5   6      204.01      205.54     20.38 o
 -11   5   6        0.01       -9.02      9.02 o
  -9   5   6        0.74        0.83     10.96 o
  -7   5   6      131.98      118.40     10.56 o
  -5   5   6      286.13      306.61     18.81 o
  -3   5   6       14.47       18.91     10.94 o
  -1   5   6      669.28      649.42     21.03 o
   1   5   6      297.53      306.54     14.43 o
   3   5   6       10.63       15.19      9.21 o
   5   5   6     1064.34     1095.16     30.45 o
   7   5   6      156.23      166.31     10.36 o
   9   5   6      345.48      341.24     16.23 o
  11   5   6      185.76      205.29     13.32 o
  13   5   6      549.45      568.59     22.19 o
  15   5   6      281.71      262.92     20.05 o
  17   5   6       56.09       72.94     16.84 o
  19   5   6       55.27       52.12     25.45 o
  21   5   6      158.95      198.51     33.34 o
  23   5   6       28.46       12.78     29.92 o
 -20   6   6       34.16       13.30     28.93 o
 -18   6   6        0.43       20.89     26.13 o
 -16   6   6        0.70        4.41     35.17 o
 -14   6   6      191.95      235.38     28.79 o
 -12   6   6       14.74        5.60     17.80 o
 -10   6   6        8.15       -4.55     11.46 o
  -8   6   6      192.28      189.10     28.13 o
  -6   6   6       94.71      102.80     16.50 o
  -4   6   6      507.01      511.78     56.95 o
  -2   6   6        8.92       -6.85     12.55 o
   0   6   6       13.97       16.21     10.07 o
   2   6   6       26.93       36.88     14.26 o
   4   6   6      270.98      270.06     16.66 o
   6   6   6      128.10      123.37     16.57 o
   8   6   6       80.92       80.83     16.58 o
  10   6   6        8.13        4.46     12.68 o
  12   6   6       53.33       87.01     22.63 o
  14   6   6       20.73       25.90     18.75 o
  16   6   6       86.31       53.23     21.72 o
  18   6   6        3.24       11.24     23.22 o
 -13   7   6       17.73       -7.56     21.40 o
 -11   7   6        0.00      -30.66     36.19 o
  -9   7   6       18.27       21.44     30.09 o
  -7   7   6       59.43       43.39     69.93 o
  -5   7   6        1.66       31.85     22.63 o
  -3   7   6       65.06      109.41     22.20 o
  -1   7   6       34.16       26.67     16.91 o
   1   7   6       42.85       67.18     22.37 o
   3   7   6        3.52      -12.89     15.64 o
   5   7   6       29.95       24.01     20.49 o
   7   7   6       74.63       67.04     25.34 o
   9   7   6       82.73      182.88     43.67 o
  11   7   6      109.11      110.76     63.26 o
 -31   1   7       19.23       -5.02     34.75 o
 -29   1   7      422.97      475.50     39.92 o
 -27   1   7        0.00       -0.37     20.38 o
 -25   1   7       18.03       22.55     24.48 o
 -23   1   7      435.37      416.76     36.91 o
 -21   1   7        0.01       -1.00     11.14 o
 -19   1   7      235.11      236.65     13.52 o
 -17   1   7        0.86        8.54      8.97 o
 -15   1   7       15.43       18.92      7.08 o
 -13   1   7        1.50        3.54      7.28 o
 -11   1   7     3658.42     3773.86    139.58 o
  -9   1   7      180.24      235.58     10.60 o
  -7   1   7        0.18       -1.43      4.45 o
  -5   1   7     2833.10     3208.08     88.50 o
  -3   1   7     1712.85     1481.32     38.61 o
  -1   1   7      193.33      179.64      8.82 o
   1   1   7        2.87        3.24      3.57 o
   3   1   7       64.47       63.35      5.61 o
   5   1   7      812.28      855.28     19.39 o
   7   1   7     1459.02     1399.53     24.21 o
   9   1   7      291.18      353.46      9.43 o
  11   1   7      126.00      110.04      6.65 o
  13   1   7      302.53      310.94      9.46 o
  15   1   7        2.87       -2.09      5.49 o
  17   1   7       63.51       68.27      8.99 o
  19   1   7     1084.75     1104.00     36.81 o
  21   1   7       60.23       58.88     10.32 o
  23   1   7       26.94       58.43     20.06 o
  25   1   7       31.57        9.58     21.68 o
  27   1   7      179.89      160.11     31.32 o
  29   1   7       87.50       90.56     29.62 o
 -30   2   7       92.56       60.52     40.51 o
 -28   2   7       10.93       38.36     30.43 o
 -26   2   7      180.51      153.51     35.66 o
 -24   2   7       86.04       89.52     18.99 o
 -22   2   7      122.21      117.23     17.03 o
 -20   2   7       17.34        4.28     10.92 o
 -18   2   7       34.58       40.25     11.19 o
 -16   2   7     2155.38     2231.53     74.58 o
 -14   2   7      263.52      274.43     14.32 o
 -12   2   7      474.19      447.21     23.72 o
 -10   2   7       66.84       74.67      7.02 o
  -8   2   7       79.10       80.97      6.33 o
  -6   2   7      230.84      220.48      9.29 o
  -4   2   7     1630.01     1669.92     45.00 o
  -2   2   7      390.76      370.75     10.17 o
   0   2   7     1938.05     1820.26     32.35 o
   2   2   7    10096.76    10310.64    168.03 o
   4   2   7        1.75        0.77      2.85 o
   6   2   7     2028.55     1912.85     49.83 o
   8   2   7      181.70      174.70      6.11 o
  10   2   7      173.97      181.23      9.54 o
  12   2   7      260.81      265.64     10.89 o
  14   2   7      118.93      127.42      8.29 o
  16   2   7       30.79       31.11      6.79 o
  18   2   7       20.99       19.02      8.05 o
  20   2   7      167.33      201.48     14.98 o
  22   2   7        3.50       -8.68     13.00 o
  24   2   7      151.12      138.26     17.58 o
  26   2   7       31.88       20.81     22.43 o
  28   2   7      196.65      167.83     27.58 o
 -29   3   7      384.94      289.19     68.06 o
 -27   3   7       81.57       84.64     50.48 o
 -25   3   7       23.21       19.61     21.48 o
 -23   3   7       25.44       35.92     20.50 o
 -21   3   7      230.88      216.60     30.80 o
 -19   3   7     4347.99     4657.05     91.62 o
 -17   3   7        1.53       -7.43     10.56 o
 -15   3   7     3383.18     3432.61     72.24 o
 -13   3   7      436.23      451.56     14.83 o
 -11   3   7     1278.95     1227.42     28.86 o
  -9   3   7       65.89       79.33      6.56 o
  -7   3   7       34.28       23.93      8.07 o
  -5   3   7      877.48      956.89     35.08 o
  -3   3   7       99.67      108.27      8.38 o
  -1   3   7        2.60        7.83      7.90 o
   1   3   7       20.62       12.43      3.82 o
   3   3   7     1646.44     1573.31     29.65 o
   5   3   7      852.82      854.58     19.22 o
   7   3   7      977.15     1048.62     22.34 o
   9   3   7        6.74       16.02      7.33 o
  11   3   7      178.48      191.48      8.30 o
  13   3   7        4.59        6.10      6.22 o
  15   3   7       50.70       50.79      7.20 o
  17   3   7      245.18      234.64     12.36 o
  19   3   7      119.28      135.37     14.23 o
  21   3   7      525.40      568.76     25.68 o
  23   3   7       31.85       44.09     20.12 o
  25   3   7      192.27      228.10     32.33 o
  27   3   7      155.70      146.35     27.66 o
 -26   4   7      328.24      396.27     44.16 o
 -24   4   7     1035.68     1133.85     65.87 o
 -22   4   7      350.71      290.61     26.89 o
 -20   4   7      855.73      870.55     43.09 o
 -18   4   7      842.17      879.46     31.07 o
 -16   4   7      167.38      155.01     15.15 o
 -14   4   7      930.09      915.07     24.46 o
 -12   4   7      483.01      504.48     17.29 o
 -10   4   7       60.73       65.01      8.02 o
  -8   4   7      137.99      120.61     12.03 o
  -6   4   7      233.02      222.52     12.89 o
  -4   4   7      116.76      125.51     10.17 o
  -2   4   7      512.30      545.37     17.78 o
   0   4   7      833.03      855.69     23.79 o
   2   4   7      611.11      605.13     15.58 o
   4   4   7      274.06      240.27      9.40 o
   6   4   7     3861.15     3952.75     71.30 o
   8   4   7      987.87     1017.89     31.56 o
  10   4   7       99.74       93.49      8.07 o
  12   4   7      434.81      457.44     17.61 o
  14   4   7      228.00      255.93     14.95 o
  16   4   7      210.19      230.56     12.91 o
  18   4   7      596.38      588.58     29.79 o
  20   4   7       25.21        0.01     21.37 o
  22   4   7        7.71       -3.46     25.20 o
  24   4   7       31.68       46.03     25.27 o
 -23   5   7        3.52        7.91     31.41 o
 -21   5   7       19.01       26.76     28.44 o
 -19   5   7      107.02      106.04     25.05 o
 -17   5   7       34.35       34.80     15.90 o
 -15   5   7       11.33       17.58     11.46 o
 -13   5   7      211.75      198.74     14.87 o
 -11   5   7       41.32       37.95     11.49 o
  -9   5   7        0.72       -0.15     10.40 o
  -7   5   7        4.61       10.00      8.95 o
  -5   5   7       76.52       68.83     14.17 o
  -3   5   7      415.41      301.57     25.86 o
  -1   5   7      450.74      411.14     17.89 o
   1   5   7       87.98       79.22      8.40 o
   3   5   7       11.71       16.66      7.63 o
   5   5   7      335.52      320.58     18.61 o
   7   5   7      218.37      187.77     15.34 o
   9   5   7       18.25       11.03      7.73 o
  11   5   7        1.61      -10.35     10.35 o
  13   5   7      409.97      433.51     36.38 o
  15   5   7       27.27       19.49     14.27 o
  17   5   7        0.07       15.88     22.02 o
  19   5   7       81.92       61.54     23.06 o
  21   5   7       72.74       81.31     23.29 o
 -18   6   7      498.76      599.26    127.88 o
 -16   6   7       10.69       33.27     66.55 o
 -14   6   7       13.30       24.24     51.34 o
 -12   6   7       49.88       83.17     25.05 o
 -10   6   7        2.18      -16.82     16.82 o
  -8   6   7        4.58       16.88     24.72 o
  -6   6   7      154.54      142.45     28.26 o
  -4   6   7      101.41      134.76     19.04 o
  -2   6   7       11.22       25.19     13.92 o
   0   6   7       82.57       66.37     10.43 o
   2   6   7       16.81        3.00     14.23 o
   4   6   7       61.69       63.82     13.30 o
   6   6   7       94.03       73.36     14.50 o
   8   6   7       76.05       60.34     15.94 o
  10   6   7        5.51        9.85     16.06 o
  12   6   7        0.42        5.27     16.33 o
  14   6   7       38.60       48.43     20.39 o
  16   6   7        1.64        7.55     23.53 o
  18   6   7       11.69      -15.14     26.78 o
 -11   7   7        1.73      -13.93     36.25 o
  -9   7   7       98.59      175.29     96.61 o
  -7   7   7        2.67       29.78     34.60 o
  -5   7   7      115.57      137.37     26.81 o
  -3   7   7       91.44      110.19     37.98 o
  -1   7   7      126.45      150.67     98.09 o
   1   7   7      119.42      113.72     44.43 o
   3   7   7      289.49      300.45     28.00 o
   5   7   7      220.46      257.18     32.57 o
   7   7   7       20.08       44.23     39.20 o
   9   7   7      173.69      185.74     31.13 o
  11   7   7        5.13       31.30     29.37 o
 -30   0   8      308.21      211.30     41.04 o
 -28   0   8      127.21       95.29     32.29 o
 -26   0   8      179.33      572.74    562.95 o
 -24   0   8      808.98      771.20     51.57 o
 -22   0   8     1146.21     1069.25     84.62 o
 -20   0   8     1775.01     1705.90     86.67 o
 -18   0   8      747.71      697.05     37.15 o
 -16   0   8        0.01       -1.59     10.32 o
 -14   0   8     4382.69     4780.98    227.95 o
 -12   0   8      514.70      527.78     24.10 o
 -10   0   8     5865.36     7266.11    260.44 o
  -8   0   8     2943.47     3130.53    156.00 o
  -6   0   8        0.51        3.24      9.72 o
  -4   0   8      690.96      859.48     95.87 o
  -2   0   8     3308.48     3115.80    113.63 o
   0   0   8    23200.75    24551.19    594.05 o
   2   0   8      806.96      767.44     28.68 o
   4   0   8       26.07       24.13      4.79 o
   6   0   8        4.35        8.31     12.62 o
   8   0   8      622.05      597.32     28.52 o
  10   0   8     7131.92     7646.45    192.25 o
  12   0   8       94.47       96.64      9.49 o
  14   0   8      927.80      949.86     43.34 o
  16   0   8        0.00      -11.66     11.66 o
  18   0   8       15.86       11.17     11.26 o
  20   0   8      109.78      137.83     23.34 o
  22   0   8       92.01      104.09     23.84 o
  24   0   8      232.35      203.98     32.81 o
  26   0   8      111.63       84.28     39.70 o
  28   0   8      373.48      249.13     90.11 o
 -29   1   8        1.54       -6.98     31.25 o
 -27   1   8      145.38      155.79     31.63 o
 -25   1   8       54.70       28.35     19.50 o
 -23   1   8      883.30      858.31     56.93 o
 -21   1   8     1111.89     1091.49     32.82 o
 -19   1   8      154.65      118.48     12.73 o
 -17   1   8       10.36        6.81     10.00 o
 -15   1   8       88.13       96.63      9.58 o
 -13   1   8     2323.45     2580.06     88.27 o
 -11   1   8     3794.75     3942.67    159.38 o
  -9   1   8       56.24       47.28      5.99 o
  -7   1   8      155.41      153.16      7.21 o
  -5   1   8       58.84       66.83      7.55 o
  -3   1   8     1804.75     1736.65     47.05 o
  -1   1   8     6643.76     6400.31    143.90 o
   1   1   8     2897.29     2913.52     47.89 o
   3   1   8     1403.02     1263.29     20.06 o
   5   1   8     1357.78     1382.28     34.48 o
   7   1   8     1447.27     1436.79     29.06 o
   9   1   8     2707.48     2744.60     56.20 o
  11   1   8      946.23     1003.17     25.20 o
  13   1   8       76.09       71.39      9.80 o
  15   1   8     1149.09     1189.04     29.36 o
  17   1   8        2.23        4.01      7.60 o
  19   1   8      187.10      192.50     12.12 o
  21   1   8       47.70       53.95     10.84 o
  23   1   8      131.83      122.44     16.75 o
  25   1   8       40.52       13.43     19.24 o
  27   1   8      167.11      126.48     23.30 o
  29   1   8      112.40       71.30     32.76 o
 -30   2   8        3.63        3.51     26.34 o
 -28   2   8        8.81       22.49     25.97 o
 -26   2   8      157.74      151.50     37.88 o
 -24   2   8      159.40      129.34     24.89 o
 -22   2   8        5.51        2.37     15.39 o
 -20   2   8       81.04       85.56     12.36 o
 -18   2   8     1128.18     1192.95     49.89 o
 -16   2   8     3836.26     3965.62    111.37 o
 -14   2   8      205.16      223.98     15.91 o
 -12   2   8       45.54       34.37      8.33 o
 -10   2   8     1878.24     1921.59     55.28 o
  -8   2   8     1027.00     1096.61     35.58 o
  -6   2   8      456.53      537.81     25.91 o
  -4   2   8      242.21      239.33     10.36 o
  -2   2   8     6070.96     6166.75    119.61 o
   0   2   8       42.47       58.15      4.60 o
   2   2   8     1427.55     1299.08     26.20 o
   4   2   8     2171.52     2028.41     34.64 o
   6   2   8     5199.24     5248.48    113.40 o
   8   2   8      373.00      337.41      9.67 o
  10   2   8       18.80       15.08      4.89 o
  12   2   8      606.24      618.66     19.99 o
  14   2   8      346.50      345.19     11.54 o
  16   2   8      136.09      149.70     10.56 o
  18   2   8      188.22      184.66     11.02 o
  20   2   8        3.29        0.03     12.70 o
  22   2   8       59.72       48.60     17.36 o
  24   2   8       32.63       60.91     21.45 o
  26   2   8      177.60      163.37     27.95 o
  28   2   8        0.20      -12.87     32.53 o
 -27   3   8       55.46       58.81     33.68 o
 -25   3   8       11.72       40.31     20.57 o
 -23   3   8      727.62      731.30     64.34 o
 -21   3   8      205.37      225.18     33.19 o
 -19   3   8      187.77      195.42     16.40 o
 -17   3   8     3479.20     3809.83    100.11 o
 -15   3   8      167.03      159.98     11.36 o
 -13   3   8       22.38       25.22      8.50 o
 -11   3   8     2936.30     2914.07     56.54 o
  -9   3   8      172.70      165.21      8.79 o
  -7   3   8     1474.38     1430.66     28.93 o
  -5   3   8      263.08      224.90      7.08 o
  -3   3   8      138.26      162.77      6.86 o
  -1   3   8      474.87      419.30     11.47 o
   1   3   8      133.41      107.68      7.05 o
   3   3   8      307.76      338.93     12.94 o
   5   3   8     1522.72     1456.04     22.70 o
   7   3   8      599.28      604.92     18.62 o
   9   3   8      230.02      255.46     13.52 o
  11   3   8       20.43       21.90      7.10 o
  13   3   8       84.48      101.55      8.74 o
  15   3   8      645.37      640.01     17.13 o
  17   3   8        4.44       19.14     11.37 o
  19   3   8      194.23      185.83     13.39 o
  21   3   8       38.09       16.46     16.08 o
  23   3   8       61.18       57.94     24.89 o
  25   3   8       31.44       64.70     25.29 o
  27   3   8       55.51       53.98     30.71 o
 -26   4   8      126.07      133.10     36.92 o
 -24   4   8       63.07       71.38     34.79 o
 -22   4   8      117.60      114.87     43.14 o
 -20   4   8      198.70      194.73     33.76 o
 -18   4   8      167.47      142.66     18.30 o
 -16   4   8     1213.25     1188.20     30.93 o
 -14   4   8       97.39      102.87     10.35 o
 -12   4   8       39.42       33.41      8.47 o
 -10   4   8     1494.84     1557.16     56.17 o
  -8   4   8      316.74      303.02     18.33 o
  -6   4   8       50.84       36.52      8.35 o
  -4   4   8        3.01       12.49      6.80 o
  -2   4   8      228.19      212.11      9.85 o
   0   4   8       35.78       40.76      6.75 o
   2   4   8     1685.09     1627.43     38.15 o
   4   4   8      593.13      546.39     15.89 o
   6   4   8       32.25       33.49      5.42 o
   8   4   8     3241.48     3268.95     53.29 o
  10   4   8       74.77       61.23      8.88 o
  12   4   8       10.85        1.93      7.94 o
  14   4   8      242.67      239.66     14.20 o
  16   4   8       58.36       74.44     11.66 o
  18   4   8      221.75      216.92     21.54 o
  20   4   8        0.22      -12.61     19.40 o
  22   4   8       37.22       14.47     22.00 o
  24   4   8        5.09       -0.93     20.98 o
 -23   5   8      228.88      227.41     37.06 o
 -21   5   8       10.81       29.32     28.15 o
 -19   5   8        6.44       46.55     32.20 o
 -17   5   8       20.87       10.47     16.45 o
 -15   5   8       15.34       33.85     12.95 o
 -13   5   8       20.43       14.91     12.23 o
 -11   5   8       77.78       84.66     20.93 o
  -9   5   8       13.19       29.75     11.05 o
  -7   5   8      823.72      748.82     21.99 o
  -5   5   8      143.90      194.85     15.60 o
  -3   5   8       84.75       72.49     14.74 o
  -1   5   8        3.34        9.21      9.72 o
   1   5   8        1.57       -4.19      7.12 o
   3   5   8       14.82       18.85      7.17 o
   5   5   8      158.94      125.83     13.24 o
   7   5   8      369.99      390.17     13.73 o
   9   5   8        6.87       13.31      8.52 o
  11   5   8       78.31       69.95     11.13 o
  13   5   8      198.64      199.86     16.11 o
  15   5   8       18.93       -4.20     16.38 o
  17   5   8       58.47       93.38     23.09 o
  19   5   8        6.59        3.97     22.06 o
  21   5   8       45.69       58.18     25.48 o
 -18   6   8      102.99       62.13     41.02 o
 -16   6   8        2.27       12.64     33.45 o
 -14   6   8       70.43       91.99     21.83 o
 -12   6   8       98.68       85.16     17.95 o
 -10   6   8       10.32       15.62     20.24 o
  -8   6   8        3.48      -17.79     17.79 o
  -6   6   8      959.23     1005.01     36.16 o
  -4   6   8       17.95        4.92     13.49 o
  -2   6   8      118.69      136.17     14.90 o
   0   6   8        8.00       17.65     10.71 o
   2   6   8       33.63       34.61     10.80 o
   4   6   8        4.44       16.49     11.82 o
   6   6   8        7.40        0.64     12.62 o
   8   6   8       73.19       63.41     16.23 o
  10   6   8      315.79      339.40     28.82 o
  12   6   8      137.07      160.56    157.77 o
  14   6   8      160.79      156.76     23.99 o
  16   6   8        0.87       -4.20     20.95 o
 -11   7   8       87.43      101.23     28.58 o
  -9   7   8        4.71      -12.83     23.20 o
  -7   7   8        6.98      -30.60     38.56 o
  -5   7   8      210.17      144.28     21.56 o
  -3   7   8       10.24       33.86     22.28 o
  -1   7   8        0.19       22.50     23.76 o
   1   7   8       77.34      127.92     22.12 o
   3   7   8       93.03      144.31     24.96 o
   5   7   8        7.27       27.68     20.93 o
   7   7   8        5.35       12.83     28.37 o
   9   7   8       28.24       44.84     25.97 o
 -29   1   9       63.49       33.27     28.20 o
 -27   1   9        8.57      -21.84     21.84 o
 -25   1   9        2.07        3.92    193.04 o
 -23   1   9       49.61       75.56     20.62 o
 -21   1   9       58.83       57.45     11.62 o
 -19   1   9      300.38      313.47     19.51 o
 -17   1   9      273.27      287.46     20.72 o
 -15   1   9      239.25      235.94     12.05 o
 -13   1   9      140.75      158.68     10.10 o
 -11   1   9      146.58      173.43     10.37 o
  -9   1   9      210.75      255.74     12.50 o
  -7   1   9      514.82      580.97     20.57 o
  -5   1   9      313.58      332.64     17.50 o
  -3   1   9     1881.55     1834.75     35.84 o
  -1   1   9     8973.38     9258.15    204.62 o
   1   1   9     1402.25     1408.41     23.00 o
   3   1   9     4300.00     4091.38     75.98 o
   5   1   9      166.88      166.03      7.33 o
   7   1   9      665.05      690.61     19.81 o
   9   1   9       77.53       69.91      4.91 o
  11   1   9      328.68      372.59     10.18 o
  13   1   9      971.96      977.41     31.27 o
  15   1   9        2.66       -5.62      6.13 o
  17   1   9      503.84      579.96     22.39 o
  19   1   9       40.74       48.94     10.87 o
  21   1   9     1619.96     1695.35     81.22 o
  23   1   9       90.88      102.36     18.62 o
  25   1   9        4.91      -12.19     19.69 o
  27   1   9       70.91       63.24     25.33 o
  29   1   9       26.99       60.87     30.59 o
 -28   2   9       51.06       49.57     30.69 o
 -26   2   9        9.37        1.95     19.76 o
 -24   2   9       34.78       28.03     18.95 o
 -22   2   9      351.67      377.64     38.14 o
 -20   2   9      258.23      225.73     19.28 o
 -18   2   9      920.59      961.85     41.29 o
 -16   2   9        0.18        6.69     10.19 o
 -14   2   9       40.32       37.86      9.57 o
 -12   2   9      171.16      195.59     11.16 o
 -10   2   9     1585.99     1607.43     45.70 o
  -8   2   9      244.78      243.31     10.78 o
  -6   2   9        7.35       15.06      4.21 o
  -4   2   9     2183.60     2103.72     69.94 o
  -2   2   9     4079.72     4010.80    136.25 o
   0   2   9     1346.11     1280.20     24.08 o
   2   2   9     2962.51     2751.49     51.33 o
   4   2   9        0.13       -2.31      3.03 o
   6   2   9      213.39      206.98      8.05 o
   8   2   9     2521.51     2543.04     44.39 o
  10   2   9        5.04       13.22      5.58 o
  12   2   9     1521.35     1571.71     32.43 o
  14   2   9      484.80      483.42     15.50 o
  16   2   9       33.16       35.71      7.67 o
  18   2   9      130.67      130.44     10.83 o
  20   2   9      207.65      238.31     17.29 o
  22   2   9       76.19       94.35     21.07 o
  24   2   9       52.13       71.20     28.84 o
  26   2   9       10.98       14.87     26.10 o
  28   2   9       88.82       68.39     34.45 o
 -27   3   9       19.11       24.97     37.17 o
 -25   3   9      381.99      457.56     42.00 o
 -23   3   9      506.08      564.69     48.27 o
 -21   3   9       21.27       35.26     15.82 o
 -19   3   9        0.29        8.83     12.31 o
 -17   3   9       31.99       27.16     20.84 o
 -15   3   9     3469.07     3505.88     65.98 o
 -13   3   9     3241.53     3322.39     74.85 o
 -11   3   9     1985.50     2014.57     46.66 o
  -9   3   9        2.03        2.79      6.04 o
  -7   3   9     1074.96     1086.76     36.18 o
  -5   3   9       98.48       92.07      6.67 o
  -3   3   9      844.13      791.88     17.28 o
  -1   3   9        4.66        6.04      4.37 o
   1   3   9       73.33       72.54      4.42 o
   3   3   9      475.98      509.01     14.05 o
   5   3   9       54.73       50.94      4.72 o
   7   3   9     2615.56     2679.71     55.62 o
   9   3   9     1030.13     1098.83     25.01 o
  11   3   9      863.07      857.72     28.87 o
  13   3   9     1120.95     1175.99     23.64 o
  15   3   9       46.25       57.99      8.27 o
  17   3   9      466.28      475.31     18.68 o
  19   3   9        4.77        4.65     12.04 o
  21   3   9        9.03       -9.34     12.48 o
  23   3   9       24.30       35.04     21.59 o
  25   3   9      273.66      296.75     28.37 o
 -24   4   9       48.76       42.22     35.23 o
 -22   4   9       56.19      108.64     39.50 o
 -20   4   9      295.89      282.74     29.90 o
 -18   4   9      368.11      364.11     24.91 o
 -16   4   9     1213.66     1206.42     31.39 o
 -14   4   9     2546.41     2621.24     62.33 o
 -12   4   9       68.46       59.58      8.99 o
 -10   4   9     2041.00     2075.08     44.28 o
  -8   4   9     3210.02     3110.49     80.08 o
  -6   4   9      131.87      135.11      8.51 o
  -4   4   9      351.32      326.12     12.73 o
  -2   4   9      537.85      521.92     17.86 o
   0   4   9       53.40       43.22      6.38 o
   2   4   9      100.85       94.55      8.43 o
   4   4   9     2548.63     2573.99     55.45 o
   6   4   9       62.56       56.47      6.17 o
   8   4   9     1689.32     1684.46     37.65 o
  10   4   9      435.47      442.66     14.39 o
  12   4   9      392.49      407.03     17.95 o
  14   4   9       33.29       39.39     11.47 o
  16   4   9       61.17       60.31     12.65 o
  18   4   9        1.38       -1.95     15.60 o
  20   4   9      132.68      142.63     19.84 o
  22   4   9      138.18      138.53     28.11 o
  24   4   9       63.98       40.58     22.90 o
 -21   5   9      176.45      205.74     32.97 o
 -19   5   9        3.22       29.89     32.93 o
 -17   5   9        0.90        6.31     15.91 o
 -15   5   9      113.68      127.17     16.34 o
 -13   5   9       15.69       13.56     12.78 o
 -11   5   9        0.54        9.16     10.72 o
  -9   5   9        8.51        9.74      8.51 o
  -7   5   9       51.74       21.84     11.27 o
  -5   5   9        3.72        4.29      9.97 o
  -3   5   9       55.13       61.44     14.56 o
  -1   5   9       20.12       17.89     11.73 o
   1   5   9      203.25      202.53     11.02 o
   3   5   9      135.22      121.90     10.22 o
   5   5   9        1.51       -1.71      8.97 o
   7   5   9       45.35       34.62      9.95 o
   9   5   9       31.45       15.08      8.67 o
  11   5   9      157.50      182.95     12.46 o
  13   5   9      693.14      749.59     47.21 o
  15   5   9       77.14       41.01     17.75 o
  17   5   9      127.35      138.04     40.96 o
  19   5   9       37.72       11.79     25.91 o
  21   5   9        0.10      -13.27     20.61 o
 -18   6   9        0.08      -36.52     46.04 o
 -16   6   9      152.24      163.73     29.46 o
 -14   6   9      253.50      253.49     56.33 o
 -12   6   9       79.22       93.02    216.21 o
 -10   6   9        7.84        3.38     18.68 o
  -8   6   9      174.84      176.13     29.25 o
  -6   6   9      105.48      161.15     27.58 o
  -4   6   9        7.30       24.43     29.38 o
  -2   6   9        1.62       16.64     12.36 o
   0   6   9       40.18       35.32     16.86 o
   2   6   9       66.91       84.02     15.24 o
   4   6   9       17.95        3.72     14.35 o
   6   6   9       23.54       22.91     17.42 o
   8   6   9       66.76       60.36     18.33 o
  10   6   9      186.56      147.46     19.24 o
  12   6   9       21.09        9.78     20.27 o
  14   6   9        9.37       19.54     25.65 o
  16   6   9      219.16      217.79     32.52 o
  -9   7   9       60.13       37.09     50.68 o
  -7   7   9      102.48       91.27     33.11 o
  -5   7   9      236.17      185.13     26.88 o
  -3   7   9        2.44       -2.10     22.43 o
  -1   7   9       18.12       14.25     25.50 o
   1   7   9       47.11       49.77     29.66 o
   3   7   9       45.49       42.55     18.61 o
   5   7   9        4.23      -44.41     48.09 o
   7   7   9      374.17      399.86     76.87 o
 -30   0  10      371.07      291.04     51.51 o
 -28   0  10      587.83      807.72     66.24 o
 -26   0  10      317.45      392.98     64.22 o
 -24   0  10     1373.73     1524.20    101.68 o
 -22   0  10      875.13      880.72     41.00 o
 -20   0  10       14.76       12.79     14.82 o
 -18   0  10      530.61      490.81     52.34 o
 -16   0  10      654.99      650.68     41.62 o
 -14   0  10      526.07      595.31     31.98 o
 -12   0  10     3746.25     4282.88    160.66 o
 -10   0  10     3607.28     3846.86    199.91 o
  -8   0  10      401.34      374.17     33.99 o
  -6   0  10     1945.88     2155.67    128.91 o
  -4   0  10      187.65      195.71     33.37 o
   0   0  10     4048.20     3713.85     89.18 o
   2   0  10       95.03      134.34     14.00 o
   4   0  10     5939.41     6054.05    201.40 o
   6   0  10     1292.62     1292.24     50.29 o
   8   0  10      473.51      431.65     24.81 o
  10   0  10      335.37      314.65     22.73 o
  12   0  10        7.34       17.33      9.56 o
  14   0  10      644.05      686.45     26.72 o
  16   0  10     2105.94     2334.07    113.59 o
  18   0  10     1047.20     1059.94     41.05 o
  20   0  10      271.40      240.43     20.79 o
  22   0  10     1152.82     1200.97     85.71 o
  24   0  10       75.54       96.59     34.64 o
  26   0  10       63.00       55.35     36.64 o
  28   0  10       17.88      -32.83     32.83 o
 -29   1  10       46.04       72.29     36.34 o
 -27   1  10       25.06       41.21     58.55 o
 -25   1  10      491.55      525.66     36.26 o
 -23   1  10       14.89       -6.76     30.10 o
 -21   1  10       65.28       50.11     14.98 o
 -19   1  10      258.09      256.65     16.08 o
 -17   1  10     1950.30     1938.86     57.28 o
 -15   1  10      200.58      224.14     12.96 o
 -13   1  10       23.51       29.44      6.42 o
 -11   1  10      688.71      761.68     22.92 o
  -9   1  10        4.56        3.84      4.22 o
  -7   1  10     1302.58     1390.43     54.32 o
  -5   1  10     3435.01     3531.62    119.85 o
  -3   1  10      513.71      452.36     28.18 o
  -1   1  10     2893.93     2777.10     48.32 o
   1   1  10      599.28      618.52     13.65 o
   3   1  10      493.71      452.31     12.91 o
   5   1  10     1899.13     1864.86     43.86 o
   7   1  10      563.52      595.58     13.57 o
   9   1  10        1.95        0.89      5.20 o
  11   1  10      292.65      319.12     16.30 o
  13   1  10       43.68       42.68      8.28 o
  15   1  10        0.23        9.41      7.72 o
  17   1  10      301.09      355.51     16.51 o
  19   1  10       25.88       34.25     10.00 o
  21   1  10       15.41       22.10     15.24 o
  23   1  10      483.37      473.14     31.97 o
  25   1  10       46.99       27.19     20.97 o
  27   1  10        5.19       11.57     26.81 o
 -28   2  10       75.67      125.04     53.39 o
 -26   2  10       29.80       34.96     60.01 o
 -24   2  10      262.65      241.24     31.34 o
 -22   2  10       33.61       35.08     14.85 o
 -20   2  10      314.16      324.39     29.16 o
 -18   2  10      360.49      361.96     30.62 o
 -16   2  10     1997.20     2166.92     64.15 o
 -14   2  10      376.73      407.85     16.29 o
 -12   2  10      183.36      205.52     11.01 o
 -10   2  10     2509.35     2548.72     91.97 o
  -8   2  10      628.23      678.90     22.23 o
  -6   2  10      991.87     1122.26     28.94 o
  -4   2  10     1643.35     1687.74     70.33 o
  -2   2  10     3641.93     3699.81    102.91 o
   0   2  10      557.03      552.16     16.35 o
   2   2  10     2385.49     2289.41     40.05 o
   4   2  10        7.85       14.21      5.45 o
   6   2  10      158.46      166.15      6.58 o
   8   2  10       28.24       26.94      5.36 o
  10   2  10        0.40       -3.14      4.56 o
  12   2  10     2373.81     2440.65     44.55 o
  14   2  10      387.25      410.02     18.29 o
  16   2  10      314.63      312.54     14.27 o
  18   2  10       17.96       18.16      9.91 o
  20   2  10      203.71      215.26     22.83 o
  22   2  10       13.87        4.74     17.55 o
  24   2  10       43.51       61.46     27.43 o
  26   2  10       77.96       72.38     28.99 o
 -27   3  10       17.20       11.41     29.42 o
 -25   3  10      166.58      211.54     39.97 o
 -23   3  10       28.52       52.76     27.63 o
 -21   3  10      221.81      217.80     18.60 o
 -19   3  10      107.07      104.94     16.08 o
 -17   3  10       13.57       18.55      9.95 o
 -15   3  10      565.46      560.08     24.75 o
 -13   3  10       15.01       11.37      7.37 o
 -11   3  10        4.73       -1.41      7.39 o
  -9   3  10      476.40      455.57     13.90 o
  -7   3  10      276.35      222.06      8.36 o
  -5   3  10       80.54       69.90      5.02 o
  -3   3  10      805.93      704.02     22.62 o
  -1   3  10     1296.01     1308.88     30.89 o
   1   3  10        0.32        2.03      3.28 o
   3   3  10      531.17      499.15     12.90 o
   5   3  10      422.38      391.09     10.19 o
   7   3  10      226.61      238.33      8.16 o
   9   3  10      531.14      521.82     14.18 o
  11   3  10       37.26       53.72      7.71 o
  13   3  10     1463.83     1535.80     50.10 o
  15   3  10       34.04       39.21     10.70 o
  17   3  10        2.07        9.58     11.84 o
  19   3  10      308.05      312.91     25.27 o
  21   3  10       55.45       71.74     21.84 o
  23   3  10       12.92        8.28     23.84 o
  25   3  10        8.19       12.61     23.32 o
 -24   4  10       24.07       46.84     35.77 o
 -22   4  10       12.51       35.56     29.89 o
 -20   4  10       62.68       50.04     25.01 o
 -18   4  10       83.93       74.34     14.91 o
 -16   4  10      357.02      367.64     18.47 o
 -14   4  10      194.44      194.81     13.27 o
 -12   4  10      801.86      815.27     22.59 o
 -10   4  10      200.87      177.01      9.92 o
  -8   4  10        7.71       11.77      3.96 o
  -6   4  10     1138.05     1121.38     30.62 o
  -4   4  10     1409.36     1463.10     57.24 o
  -2   4  10      305.35      304.99     15.08 o
   0   4  10      370.05      358.93     11.96 o
   2   4  10        7.51       13.53      5.02 o
   4   4  10       29.85       29.52      5.54 o
   6   4  10      429.28      424.95     16.94 o
   8   4  10       99.14       86.91      7.35 o
  10   4  10       26.52       31.79      8.44 o
  12   4  10      318.52      351.57     17.42 o
  14   4  10      227.42      233.43     13.75 o
  16   4  10       13.00       14.36     11.52 o
  18   4  10       11.19       13.13     18.37 o
  20   4  10        6.14       33.37     19.41 o
  22   4  10       78.68       21.32     24.67 o
 -21   5  10       10.56       22.57     27.80 o
 -19   5  10      132.02      118.44     25.39 o
 -17   5  10      116.25      164.18     22.56 o
 -15   5  10      381.10      521.50     28.99 o
 -13   5  10        4.19       10.42     13.57 o
 -11   5  10        0.34        5.83     10.05 o
  -9   5  10        3.59        0.20      8.26 o
  -7   5  10       28.26       11.53     10.99 o
  -5   5  10       93.62       82.52     15.22 o
  -3   5  10       83.35       82.18     10.09 o
  -1   5  10       16.69       30.00      9.87 o
   1   5  10      216.56      227.54     12.06 o
   3   5  10      169.87      169.19     11.43 o
   5   5  10      105.89      114.75     10.08 o
   7   5  10        0.46        8.64     12.16 o
   9   5  10        2.05        3.52     12.14 o
  11   5  10        6.50       23.37     39.82 o
  13   5  10        1.04        1.98     15.48 o
  15   5  10      149.97      190.76     21.82 o
  17   5  10      114.74       44.61     35.03 o
  19   5  10        1.38       -1.10     27.95 o
 -16   6  10       58.22        0.31     36.06 o
 -14   6  10       89.76       96.17     34.03 o
 -12   6  10        0.17       35.92     20.53 o
 -10   6  10        6.71       22.29     25.80 o
  -8   6  10        0.81      -11.13     19.43 o
  -6   6  10       48.00       47.82     18.81 o
  -4   6  10       35.80       31.62     20.80 o
  -2   6  10      141.34      124.26     18.59 o
   0   6  10       26.01       28.12     18.79 o
   2   6  10        9.70       12.24     18.34 o
   4   6  10       38.14       38.31     13.44 o
   6   6  10        6.91       -6.20     15.75 o
   8   6  10        0.02       13.36     14.49 o
  10   6  10       61.95       80.34     23.22 o
  12   6  10       16.22        8.02     16.84 o
  14   6  10      179.30      180.90     28.84 o
  -7   7  10       71.32       52.27     45.92 o
  -5   7  10       91.03       80.67     32.12 o
  -3   7  10        0.78      -10.63     27.72 o
  -1   7  10      146.52       94.43     37.19 o
   1   7  10        3.56       34.00     37.18 o
   3   7  10        1.87       14.98     32.99 o
   5   7  10        3.96       30.93     32.88 o
 -29   1  11        9.12       28.14     36.85 o
 -27   1  11       92.77       84.09     31.44 o
 -25   1  11        0.67       18.17     20.99 o
 -23   1  11      498.59      522.65     38.38 o
 -21   1  11      290.77      286.57     21.40 o
 -19   1  11      276.02      248.68     21.20 o
 -17   1  11        3.80       12.72      9.79 o
 -15   1  11      135.22      133.77     11.04 o
 -13   1  11      740.93      792.72     34.41 o
 -11   1  11      792.15      861.47     25.76 o
  -9   1  11      163.46      160.61     46.45 o
  -7   1  11       60.75       48.92      5.18 o
  -5   1  11      358.74      414.11     16.42 o
  -3   1  11      110.41      116.68      8.86 o
  -1   1  11      938.67      843.12     18.50 o
   1   1  11      108.23      108.60      8.06 o
   3   1  11       40.80       21.29      5.98 o
   5   1  11      252.64      261.88      9.15 o
   7   1  11     1022.13     1059.64     27.53 o
   9   1  11      517.96      534.01     14.69 o
  11   1  11      553.26      620.06     17.26 o
  13   1  11      367.55      387.41     21.58 o
  15   1  11       23.12       32.92      8.30 o
  17   1  11        1.47        8.96      9.30 o
  19   1  11       41.24       57.44     11.57 o
  21   1  11      382.52      388.52     23.85 o
  23   1  11        3.41       14.60     19.21 o
  25   1  11       99.48       53.86     26.92 o
  27   1  11       68.51      111.30     49.95 o
 -28   2  11        7.16       24.86     22.00 o
 -26   2  11      145.18      151.21     66.84 o
 -24   2  11       94.00      132.37     42.94 o
 -22   2  11       73.23       60.79     14.69 o
 -20   2  11      852.15      908.79     56.42 o
 -18   2  11        7.18        5.59     11.33 o
 -16   2  11      582.62      573.92     35.72 o
 -14   2  11      809.14      873.76     25.23 o
 -12   2  11     5777.37     6027.40    143.58 o
 -10   2  11       30.00       23.31      6.75 o
  -8   2  11      487.81      457.35     16.20 o
  -6   2  11     1963.33     1924.14     45.44 o
  -4   2  11        2.70       -3.30      8.99 o
  -2   2  11     3149.02     3174.38     92.54 o
   0   2  11      848.84      791.18     18.90 o
   2   2  11      487.49      446.57     12.12 o
   4   2  11        7.17        8.26      5.63 o
   6   2  11      168.74      195.23      7.34 o
   8   2  11       20.45       22.52      6.38 o
  10   2  11      102.76      100.68      6.63 o
  12   2  11      305.89      298.67     11.73 o
  14   2  11      282.35      285.60     12.23 o
  16   2  11        6.39       -4.44      8.47 o
  18   2  11       12.99       30.72     13.00 o
  20   2  11       19.41       25.64     13.62 o
  22   2  11        8.63       18.82     19.06 o
  24   2  11        7.79        6.33     20.60 o
  26   2  11       14.14       46.64     28.80 o
 -25   3  11       64.39       70.83     32.77 o
 -23   3  11       25.39      -17.18     27.87 o
 -21   3  11       81.98       37.80     20.20 o
 -19   3  11       35.33       43.54     13.61 o
 -17   3  11       11.41        4.65     13.80 o
 -15   3  11       22.18       16.12     10.41 o
 -13   3  11      365.04      349.81     14.16 o
 -11   3  11       38.98       39.87      9.72 o
  -9   3  11      439.05      418.73     14.59 o
  -7   3  11      424.14      400.36     14.42 o
  -5   3  11       84.31       70.01      5.51 o
  -3   3  11      593.63      592.12     19.23 o
  -1   3  11      154.87      133.18      9.79 o
   1   3  11       33.11       27.99      7.87 o
   3   3  11       59.71       63.59      3.88 o
   5   3  11      115.82      105.33      7.90 o
   7   3  11      559.85      557.61     17.75 o
   9   3  11      516.96      535.80     16.91 o
  11   3  11        1.04        7.65      7.23 o
  13   3  11      680.09      707.08     33.71 o
  15   3  11      409.69      398.40     15.44 o
  17   3  11        0.07        5.38     11.39 o
  19   3  11      121.56      106.78     16.66 o
  21   3  11       49.30       31.06     25.75 o
  23   3  11        0.82        1.14     26.65 o
  25   3  11       63.56       59.57     31.67 o
 -24   4  11       40.81       58.40     28.53 o
 -22   4  11        6.25       55.07     50.08 o
 -20   4  11      179.27      179.96     29.75 o
 -18   4  11      117.43       74.55     19.74 o
 -16   4  11      310.48      287.51     16.03 o
 -14   4  11       31.13       32.80      8.71 o
 -12   4  11      151.40      128.39     12.00 o
 -10   4  11     1163.79     1177.19     36.27 o
  -8   4  11     2233.94     2128.66     58.56 o
  -6   4  11     1379.80     1410.20     36.26 o
  -4   4  11      658.22      735.91     30.55 o
  -2   4  11     1712.19     1627.07     31.64 o
   0   4  11      894.46      933.43     20.12 o
   2   4  11      227.98      270.46     13.49 o
   4   4  11      294.28      267.02     13.53 o
   6   4  11       38.10       38.64      6.30 o
   8   4  11        0.58       -6.31      6.66 o
  10   4  11       24.33       24.41      9.18 o
  12   4  11       37.52       34.99      9.92 o
  14   4  11       33.70       26.25     10.17 o
  16   4  11        1.76      -12.92     12.92 o
  18   4  11        6.03        4.15     20.45 o
  20   4  11       19.20       30.82     25.32 o
  22   4  11       20.18       17.94     19.96 o
 -21   5  11       26.35       34.32     30.86 o
 -19   5  11      247.55      274.92     33.92 o
 -17   5  11      120.83      140.00     22.06 o
 -15   5  11        3.44       -0.27     17.21 o
 -13   5  11       20.79       23.70     18.92 o
 -11   5  11      207.02      223.21     19.62 o
  -9   5  11        1.25       -8.53     10.69 o
  -7   5  11       11.22        8.61     11.45 o
  -5   5  11      217.18      231.75     15.79 o
  -3   5  11        0.37       -3.32     10.31 o
  -1   5  11       13.43       15.05      8.18 o
   1   5  11      160.98      139.74     14.92 o
   3   5  11        5.34       10.07     10.52 o
   5   5  11      738.08      703.18     30.39 o
   7   5  11       26.35       -2.36     12.55 o
   9   5  11       90.13       97.56     14.34 o
  11   5  11       15.94       15.42     12.25 o
  13   5  11       32.12       48.64     18.09 o
  15   5  11      171.24      163.04     23.08 o
  17   5  11        9.01       20.61     27.86 o
  19   5  11       15.67       20.64     34.10 o
 -14   6  11        3.29       18.52     66.29 o
 -12   6  11       25.48       52.32     29.93 o
 -10   6  11       26.05      -19.85     28.97 o
  -8   6  11       31.32       31.90     19.76 o
  -6   6  11      214.37      155.91     31.17 o
  -4   6  11      151.64      124.09     24.64 o
  -2   6  11       82.24       68.47     18.15 o
   0   6  11      271.23      320.30     24.32 o
   2   6  11        2.60       14.34     13.14 o
   4   6  11       17.36        6.83     20.25 o
   6   6  11       68.37      113.75     25.66 o
   8   6  11       10.82       -1.05     38.97 o
  10   6  11       58.83       44.54     25.87 o
  12   6  11       84.67       14.76     22.17 o
  14   6  11       34.33        0.53     34.09 o
  -3   7  11      193.58      161.61     49.37 o
  -1   7  11        1.97        6.88     46.84 o
   1   7  11        2.36      -12.04     46.31 o
 -28   0  12       62.54      123.06     42.48 o
 -26   0  12      704.52      692.79     58.17 o
 -24   0  12       39.70       56.90     29.77 o
 -22   0  12       10.14      -32.55     32.55 o
 -20   0  12     2272.08     2423.15     88.58 o
 -18   0  12     3876.31     3879.27    251.84 o
 -16   0  12      507.20      520.02     38.20 o
 -14   0  12      247.56      241.51     24.76 o
 -12   0  12     2508.25     2510.91    210.03 o
 -10   0  12     1135.80     1172.43     58.57 o
  -8   0  12       26.64       13.92      7.61 o
  -6   0  12      115.37      130.31     14.03 o
  -4   0  12      263.62      237.21     22.91 o
  -2   0  12     4047.57     4095.65    197.98 o
   0   0  12      412.58      476.98     15.95 o
   2   0  12     1308.39     1311.76     50.01 o
   4   0  12     1303.02     1245.59     57.23 o
   6   0  12     1493.55     1385.64     62.26 o
   8   0  12     1744.21     1900.39     91.07 o
  10   0  12        0.57       -2.00      7.57 o
  12   0  12       90.95      105.35     14.95 o
  14   0  12      607.88      622.56     40.75 o
  16   0  12      173.86      210.18     22.13 o
  18   0  12      715.69      797.48     85.27 o
  20   0  12       67.17       96.24     23.32 o
  22   0  12       18.19        9.33     30.60 o
  24   0  12      165.26      198.22     35.23 o
  26   0  12        6.43      -44.68     44.68 o
 -27   1  12       24.70       19.91     26.00 o
 -25   1  12      112.45      162.79     31.84 o
 -23   1  12        1.15       61.73     24.52 o
 -21   1  12      279.98      239.29     21.50 o
 -19   1  12      390.30      352.89     30.87 o
 -17   1  12       83.52       98.20     16.10 o
 -15   1  12        7.44        8.82      9.56 o
 -13   1  12     1436.70     1545.73     52.86 o
 -11   1  12      177.72      185.39     11.71 o
  -9   1  12       81.11       93.15     10.70 o
  -7   1  12      569.58      625.14     27.65 o
  -5   1  12     1389.54     1394.43     64.32 o
  -3   1  12      258.44      272.36     14.26 o
  -1   1  12      949.35      944.31     24.66 o
   1   1  12      870.72      823.89     18.57 o
   3   1  12     3274.41     3455.54     54.74 o
   5   1  12      165.86      184.41      9.86 o
   7   1  12      175.87      167.36     13.04 o
   9   1  12        3.42        1.90      6.24 o
  11   1  12      811.07      887.21     22.93 o
  13   1  12      178.87      187.00      9.28 o
  15   1  12       15.21        9.76      8.96 o
  17   1  12        6.88       -9.25     12.82 o
  19   1  12      114.78      131.40     17.78 o
  21   1  12        0.28       25.51     16.44 o
  23   1  12       23.15        5.83     25.77 o
  25   1  12       15.10       14.97     25.17 o
 -26   2  12      117.11      107.19     27.31 o
 -24   2  12      288.64      312.83     38.93 o
 -22   2  12      143.41      103.28     19.73 o
 -20   2  12        6.79        4.15     17.26 o
 -18   2  12       19.48       24.56     10.26 o
 -16   2  12     1719.59     1735.23     51.22 o
 -14   2  12     3143.55     3342.94    113.30 o
 -12   2  12     1029.53     1095.13     49.05 o
 -10   2  12      633.76      751.81     23.92 o
  -8   2  12       60.36       43.82      6.00 o
  -6   2  12      500.63      477.43     14.26 o
  -4   2  12       34.42       32.44      9.89 o
  -2   2  12     1563.61     1599.16     38.82 o
   0   2  12     5637.45     5803.16     99.82 o
   2   2  12      121.73      146.48      9.64 o
   4   2  12      374.48      347.97     10.91 o
   6   2  12       88.57       92.44      5.74 o
   8   2  12       66.21       82.31      7.53 o
  10   2  12      420.54      430.52     12.46 o
  12   2  12      452.70      489.86     16.36 o
  14   2  12        0.02       -2.78      6.86 o
  16   2  12       15.02       18.78      8.95 o
  18   2  12      325.98      359.40     30.33 o
  20   2  12        0.33        3.23     15.06 o
  22   2  12       61.43       67.97     20.95 o
  24   2  12        1.63      -17.80     33.02 o
 -25   3  12       46.87       59.47     33.68 o
 -23   3  12       45.58       36.93     21.77 o
 -21   3  12       17.92       23.23     35.06 o
 -19   3  12      428.80      397.77     24.81 o
 -17   3  12        0.17       -7.42     10.50 o
 -15   3  12       21.72        6.59     10.65 o
 -13   3  12      221.18      219.18     12.54 o
 -11   3  12      209.47      168.49     11.64 o
  -9   3  12      488.83      499.61     16.93 o
  -7   3  12       22.48       26.17      9.59 o
  -5   3  12      167.81      184.37      7.43 o
  -3   3  12      110.17      107.69     10.83 o
  -1   3  12       60.48       50.76      8.94 o
   1   3  12     2200.26     2193.97     42.93 o
   3   3  12       50.35       34.37      8.48 o
   5   3  12      144.10      142.85      7.76 o
   7   3  12     2656.18     2744.48     51.65 o
   9   3  12        7.85        0.63      6.29 o
  11   3  12        0.75       -2.97      7.08 o
  13   3  12      138.18      151.64     13.84 o
  15   3  12        5.63        0.66     10.54 o
  17   3  12      182.42      184.30     17.21 o
  19   3  12       88.73       89.53     19.49 o
  21   3  12      178.36      190.23     23.55 o
  23   3  12       15.14       14.69     23.85 o
 -22   4  12       45.75       62.60     22.13 o
 -20   4  12      223.82      228.99     21.62 o
 -18   4  12      182.88      177.09     22.20 o
 -16   4  12       71.87       58.10     17.84 o
 -14   4  12       61.07       38.62     12.24 o
 -12   4  12      206.17      183.02     13.71 o
 -10   4  12      291.79      310.59     18.20 o
  -8   4  12        9.44        5.89      6.09 o
  -6   4  12      438.24      414.25     13.60 o
  -4   4  12       48.45       80.42      5.82 o
  -2   4  12       90.11       88.12      6.02 o
   0   4  12      666.37      658.32     23.65 o
   2   4  12     1072.84     1164.65     34.24 o
   4   4  12      687.73      734.67     18.33 o
   6   4  12      195.08      200.04      9.44 o
   8   4  12      143.78      149.27     12.78 o
  10   4  12      856.08      855.95     29.95 o
  12   4  12       11.71       15.47     10.69 o
  14   4  12       24.62       16.98     14.01 o
  16   4  12       19.45       31.40     15.62 o
  18   4  12      113.22      104.20     21.02 o
  20   4  12       41.95       21.14     19.00 o
 -19   5  12      242.86      283.68     58.91 o
 -17   5  12        2.86        2.43     23.75 o
 -15   5  12      387.03      291.94    116.60 o
 -13   5  12      211.04      204.34     21.37 o
 -11   5  12       81.29       92.01     14.57 o
  -9   5  12      368.36      309.57     22.24 o
  -7   5  12      402.78      390.37     20.32 o
  -5   5  12      252.88      229.46     19.20 o
  -3   5  12      427.74      480.33     28.64 o
  -1   5  12       13.87       14.41     10.87 o
   1   5  12      341.92      357.03     19.48 o
   3   5  12       29.92       24.39     15.75 o
   5   5  12       29.25       29.74     12.70 o
   7   5  12      188.43      179.88     19.93 o
   9   5  12        7.74        4.94     13.48 o
  11   5  12        3.56      -17.44     18.56 o
  13   5  12       34.96       26.96     26.10 o
  15   5  12       10.19       26.52     30.42 o
  17   5  12       13.39       16.45     40.35 o
 -14   6  12        2.79      -43.40     60.86 o
 -12   6  12       14.38       39.43     53.59 o
 -10   6  12       38.62      128.08     61.53 o
  -8   6  12        2.91        1.59     28.84 o
  -6   6  12       13.87      -24.61     43.27 o
  -4   6  12        4.61      -29.20     29.20 o
  -2   6  12       22.10       64.51     29.23 o
   0   6  12       55.25       80.27     36.09 o
   2   6  12        0.17        9.51     32.28 o
   4   6  12       72.48       75.18     28.91 o
   6   6  12      178.04      194.44     36.56 o
   8   6  12        7.81       20.63     35.18 o
  10   6  12       30.87       38.53     29.60 o
  12   6  12      372.27      193.86    103.28 o
 -27   1  13        8.48       -3.73     30.41 o
 -25   1  13        5.64        6.28     23.82 o
 -23   1  13        4.39       -3.08     25.20 o
 -21   1  13       50.99       29.27     15.47 o
 -19   1  13      265.36      264.38     18.63 o
 -17   1  13       68.36       69.20     12.57 o
 -15   1  13       17.85        7.28     10.48 o
 -13   1  13       69.88       89.14      9.77 o
 -11   1  13     1894.67     1939.11     76.84 o
  -9   1  13      407.19      466.87     27.02 o
  -7   1  13     1103.39     1038.88     38.27 o
  -5   1  13      869.15      878.13     37.11 o
  -3   1  13        3.70       -1.49      9.68 o
  -1   1  13        3.92       -4.88     12.13 o
   1   1  13      198.02      201.45     11.20 o
   3   1  13      948.00      969.64     20.54 o
   5   1  13       16.70        9.21      3.07 o
   7   1  13      249.43      256.87     10.64 o
   9   1  13        5.60       -2.29      5.86 o
  11   1  13      199.03      239.60     11.37 o
  13   1  13       93.38      103.07     10.80 o
  15   1  13       70.23       64.53      9.79 o
  17   1  13      151.33      191.54     12.19 o
  19   1  13      134.46      105.30     14.84 o
  21   1  13      108.72      129.69     20.73 o
  23   1  13        1.75        7.48     20.93 o
  25   1  13       25.05       51.45     26.98 o
 -26   2  13       11.37       24.82     24.69 o
 -24   2  13        0.84       43.27     38.77 o
 -22   2  13      162.52      194.93     42.49 o
 -20   2  13        1.67       24.41     15.55 o
 -18   2  13      151.28      161.21     20.25 o
 -16   2  13        1.84       -7.43      8.35 o
 -14   2  13        3.12        9.97     12.34 o
 -12   2  13     1520.87     1557.48     70.86 o
 -10   2  13      892.17      885.55     23.10 o
  -8   2  13      155.07      143.57      8.56 o
  -6   2  13      485.80      491.55     23.81 o
  -4   2  13      400.25      380.47     22.51 o
  -2   2  13        9.08       -2.73      8.50 o
   0   2  13     1301.36     1281.49     28.79 o
   2   2  13       76.68       88.19      8.61 o
   4   2  13      497.22      482.50     23.25 o
   6   2  13     1009.95     1004.74     20.75 o
   8   2  13       54.60       46.68      7.03 o
  10   2  13       25.29       35.91      6.04 o
  12   2  13      162.04      191.34     10.38 o
  14   2  13      346.86      362.81     16.80 o
  16   2  13       22.92       21.95     13.70 o
  18   2  13      434.29      457.17     20.77 o
  20   2  13      174.94      165.97     22.95 o
  22   2  13       20.28       20.74     22.33 o
  24   2  13      131.29      142.41     31.39 o
 -25   3  13       95.47      104.71     34.74 o
 -23   3  13      135.62      174.76     27.90 o
 -21   3  13       11.06        5.31     42.87 o
 -19   3  13      396.60      448.82     48.91 o
 -17   3  13       20.39       18.64     15.83 o
 -15   3  13       72.86       68.44     10.25 o
 -13   3  13        9.60        5.83      7.97 o
 -11   3  13       29.01       22.93      8.17 o
  -9   3  13      382.56      372.99     12.46 o
  -7   3  13        9.93        6.10      4.06 o
  -5   3  13       53.75       50.31     10.83 o
  -3   3  13        5.87       22.88      9.06 o
  -1   3  13       27.32        8.30      8.75 o
   1   3  13     1988.75     2051.86     40.49 o
   3   3  13     1390.10     1364.31     28.76 o
   5   3  13       80.39       80.29     13.52 o
   7   3  13      440.75      408.18     11.59 o
   9   3  13      146.41      156.54     15.19 o
  11   3  13     2019.04     2064.10     48.91 o
  13   3  13       38.16       41.49     10.45 o
  15   3  13      761.33      756.81     44.27 o
  17   3  13       42.72        3.00     15.68 o
  19   3  13      142.04      134.51     18.86 o
  21   3  13       65.74      105.92     26.34 o
  23   3  13        4.84      -21.31     46.87 o
 -22   4  13        0.91       23.98     39.16 o
 -20   4  13      206.78      257.54     29.82 o
 -18   4  13      165.16      163.58     23.71 o
 -16   4  13      420.41      454.03     31.01 o
 -14   4  13        2.90        2.86     11.99 o
 -12   4  13       56.26       75.15     11.21 o
 -10   4  13      177.29      139.06     11.66 o
  -8   4  13      268.31      237.52     10.81 o
  -6   4  13       43.81       25.33      5.51 o
  -4   4  13     1851.63     1857.74     44.28 o
  -2   4  13      990.38     1006.72     54.81 o
   0   4  13      181.43      194.04     13.12 o
   2   4  13     1154.85     1159.13     35.91 o
   4   4  13     1319.82     1325.15     31.12 o
   6   4  13      429.65      426.75     14.05 o
   8   4  13      452.99      470.79     19.91 o
  10   4  13      349.44      372.17     19.46 o
  12   4  13        3.88      -13.44     13.44 o
  14   4  13       21.83       35.51     14.51 o
  16   4  13      167.52      144.30     20.42 o
  18   4  13       59.82       14.04     31.60 o
  20   4  13      155.96      114.70     48.37 o
 -17   5  13       25.98      103.34     60.73 o
 -15   5  13      388.86      487.77     36.62 o
 -13   5  13      273.04      263.58     35.72 o
 -11   5  13       18.39        5.65     19.36 o
  -9   5  13        1.57       12.59     46.97 o
  -7   5  13       91.14       75.69     38.77 o
  -5   5  13      203.73      213.46     17.18 o
  -3   5  13        9.63        5.96     58.34 o
  -1   5  13        7.52       25.06     42.28 o
   1   5  13      117.85      157.59    137.59 o
   3   5  13       10.90       60.48    322.72 o
   5   5  13        0.38       29.52    129.05 o
   7   5  13        0.06       -8.37     32.06 o
   9   5  13       22.89       38.22     31.42 o
  11   5  13      109.73       87.54     30.03 o
  13   5  13       35.80       30.64     24.67 o
  15   5  13       58.45       50.66     37.94 o
 -12   6  13       77.08       39.04     39.57 o
 -10   6  13      119.46       94.49     50.42 o
  -8   6  13        0.09      -42.87     42.87 o
  -6   6  13       46.21       24.42     25.81 o
  -4   6  13        1.64       24.83     46.37 o
  -2   6  13      103.57       99.05     32.02 o
   0   6  13        7.33        2.87     23.69 o
   2   6  13      190.94      163.31     52.55 o
   4   6  13      189.86      177.44     38.78 o
   6   6  13        5.43       34.45     32.78 o
   8   6  13        7.40      -26.21     26.21 o
  10   6  13       52.42       65.93     42.48 o
 -26   0  14      429.40      460.72     43.44 o
 -24   0  14      344.98      293.42     38.53 o
 -22   0  14      221.96      242.12     31.24 o
 -20   0  14      195.23      239.77     29.61 o
 -18   0  14      125.55      100.79     33.75 o
 -16   0  14      145.83      133.53     26.41 o
 -14   0  14     2229.22     2267.56    241.34 o
 -12   0  14     2412.22     2476.29    203.49 o
 -10   0  14      668.01      650.48     30.67 o
  -8   0  14     2237.67     2093.67    220.47 o
  -6   0  14      244.58      195.21     22.82 o
  -4   0  14      904.74      952.59     90.35 o
  -2   0  14     3717.18     3831.08    219.71 o
   0   0  14       68.40       63.56      9.94 o
   2   0  14       82.94       90.58      6.86 o
   4   0  14      320.92      326.32     26.85 o
   6   0  14     1272.85     1258.80     38.25 o
   8   0  14      141.27      136.91     21.08 o
  10   0  14      462.89      492.97     33.20 o
  12   0  14      866.07      921.23     66.44 o
  14   0  14       63.34       68.48     15.10 o
  16   0  14       62.79       70.98     23.44 o
  18   0  14        5.72        0.89     15.67 o
  20   0  14      650.89      644.02     32.63 o
  22   0  14      263.57      282.45     40.66 o
  24   0  14       40.37       12.65     39.18 o
 -25   1  14       18.12       26.01     35.55 o
 -23   1  14       16.23       30.98     18.80 o
 -21   1  14       23.27       29.21     17.84 o
 -19   1  14        0.97       -2.92     13.91 o
 -17   1  14       27.78       20.00     11.12 o
 -15   1  14      348.06      402.11     26.04 o
 -13   1  14     1915.99     2020.96    100.16 o
 -11   1  14      130.62      168.00     13.58 o
  -9   1  14     1139.41     1204.48     63.70 o
  -7   1  14     2078.15     2023.63     83.43 o
  -5   1  14       41.63       40.22      8.00 o
  -3   1  14        0.24        4.98     10.16 o
  -1   1  14     3477.70     3527.61     68.16 o
   1   1  14       51.16       44.28      6.91 o
   3   1  14       14.25       12.26      7.68 o
   5   1  14       57.89       66.56      7.69 o
   7   1  14      347.66      363.50     20.12 o
   9   1  14      386.52      398.88     14.01 o
  11   1  14       32.82       30.77      6.45 o
  13   1  14       88.30       90.06      9.82 o
  15   1  14       28.10       45.33     10.68 o
  17   1  14       37.29       51.45     47.74 o
  19   1  14      558.34      576.96     24.45 o
  21   1  14       13.55       48.48     36.72 o
  23   1  14       17.56       -2.48     28.07 o
 -24   2  14       23.30       35.29     21.35 o
 -22   2  14        6.11       -9.65     20.23 o
 -20   2  14       61.68       66.27     21.88 o
 -18   2  14      573.27      556.19     52.91 o
 -16   2  14      106.74      110.20     13.49 o
 -14   2  14       12.08       28.80      9.82 o
 -12   2  14     1373.28     1375.06     36.38 o
 -10   2  14      594.53      560.56     33.25 o
  -8   2  14      426.78      391.87     11.62 o
  -6   2  14       82.23       73.95     14.77 o
  -4   2  14      183.33      183.03     12.69 o
  -2   2  14       41.15       32.36      8.64 o
   0   2  14      538.89      480.20     15.33 o
   2   2  14      578.67      603.24     18.78 o
   4   2  14     1715.51     1776.09     35.97 o
   6   2  14      212.59      217.84     11.25 o
   8   2  14      291.90      302.29     14.90 o
  10   2  14      151.01      161.59     13.96 o
  12   2  14       12.78       14.42      8.37 o
  14   2  14      714.54      772.67     26.23 o
  16   2  14      148.98      152.30     14.08 o
  18   2  14      314.71      286.44     24.80 o
  20   2  14       27.76       18.90     20.09 o
  22   2  14       41.08       21.99     19.54 o
 -23   3  14       73.17       58.16     23.89 o
 -21   3  14       65.06       67.51     25.08 o
 -19   3  14      562.67      615.02     34.12 o
 -17   3  14       42.33       36.22     18.33 o
 -15   3  14      146.68      149.42     16.33 o
 -13   3  14        0.28       -0.16     21.26 o
 -11   3  14      131.69      116.07      9.22 o
  -9   3  14       65.09       89.79      7.67 o
  -7   3  14      208.26      189.96     15.19 o
  -5   3  14       31.16       17.51     10.00 o
  -3   3  14      552.61      459.04     18.80 o
  -1   3  14      481.17      442.36     16.25 o
   1   3  14      405.11      336.92     20.15 o
   3   3  14      369.32      369.90     14.91 o
   5   3  14      283.45      259.77     14.45 o
   7   3  14       15.43        5.22      9.94 o
   9   3  14       85.34       79.46      6.24 o
  11   3  14       16.55       -9.32     12.39 o
  13   3  14       79.48       75.32     14.21 o
  15   3  14      256.95      232.10     19.26 o
  17   3  14        3.64       -0.62     16.17 o
  19   3  14        0.02      -24.18     25.14 o
  21   3  14      133.61      141.78     29.62 o
 -20   4  14       40.54      -16.48     27.13 o
 -18   4  14        1.52      -15.78     24.84 o
 -16   4  14       83.49      106.67     22.67 o
 -14   4  14        2.74      -14.41     18.87 o
 -12   4  14        2.53        0.10     28.61 o
 -10   4  14      349.40      328.70     15.66 o
  -8   4  14        2.31        4.75     11.44 o
  -6   4  14      203.52      221.85      7.76 o
  -4   4  14        0.40       -8.70      8.99 o
  -2   4  14       18.57        9.00     11.50 o
   0   4  14      132.74      146.27     15.75 o
   2   4  14        4.49        0.32     10.67 o
   4   4  14      420.95      385.72     20.17 o
   6   4  14      566.72      561.81     33.64 o
   8   4  14        6.22        1.36     13.50 o
  10   4  14      101.66       80.57     18.05 o
  12   4  14      106.52      105.16     29.96 o
  14   4  14      251.06      216.57     24.69 o
  16   4  14       41.63       33.33     30.43 o
  18   4  14        0.30        4.65     44.37 o
 -17   5  14       21.65        6.09     66.42 o
 -15   5  14      146.74      246.96     41.05 o
 -13   5  14       16.68       16.56     27.82 o
 -11   5  14        0.00       -5.74     30.81 o
  -9   5  14       77.43       95.90     58.03 o
  -7   5  14       10.26       12.00     21.28 o
  -5   5  14       96.50       80.47     22.15 o
  -3   5  14       41.43       36.74     20.56 o
  -1   5  14       23.05       16.70     20.30 o
   1   5  14        1.43        5.98     22.64 o
   3   5  14        6.22       32.65     21.76 o
   5   5  14       10.03      -18.85     21.44 o
   7   5  14       52.15       21.06     38.66 o
   9   5  14      123.99      135.41     29.11 o
  11   5  14        2.63       12.96     25.18 o
  13   5  14        3.69       22.32     26.00 o
  15   5  14        0.32      -18.02     24.54 o
 -10   6  14        3.13       34.80     46.18 o
  -8   6  14        1.78       51.60     44.32 o
  -6   6  14       55.00       96.84     27.89 o
  -4   6  14        2.50        6.59     26.81 o
  -2   6  14       25.26       64.27     41.75 o
   0   6  14        2.33        4.13     32.33 o
   2   6  14        9.25        6.08     37.72 o
   4   6  14       62.33       39.74     29.75 o
   6   6  14        0.39        1.71     24.18 o
   8   6  14       68.30       32.95     35.46 o
 -25   1  15       12.05       26.74     23.72 o
 -23   1  15      134.18      146.12     25.69 o
 -21   1  15        1.89      -31.95     31.95 o
 -19   1  15       49.22       28.16     14.17 o
 -17   1  15        6.54       10.29     12.30 o
 -15   1  15      126.62      134.40     12.64 o
 -13   1  15        1.69       -3.31      8.88 o
 -11   1  15        0.16        5.10      7.10 o
  -9   1  15      315.19      336.68     13.97 o
  -7   1  15      155.95      133.74     15.80 o
  -5   1  15       74.41       59.90      9.29 o
  -3   1  15       14.59       17.95      7.65 o
  -1   1  15      190.08      183.65     11.69 o
   1   1  15       12.33       18.20      8.19 o
   3   1  15       11.38        9.32      6.87 o
   5   1  15      152.95      163.25     14.36 o
   7   1  15      571.05      595.02     18.49 o
   9   1  15       96.82       98.36      7.60 o
  11   1  15       16.05       15.96      8.30 o
  13   1  15      130.77      135.92     10.09 o
  15   1  15        0.57       -2.57     10.96 o
  17   1  15      216.57      273.77     20.24 o
  19   1  15       51.90       40.03     22.02 o
  21   1  15      185.52      158.02     27.96 o
  23   1  15        0.07       -3.74     21.23 o
 -24   2  15        0.62       -6.66     25.65 o
 -22   2  15       62.46       85.05     29.97 o
 -20   2  15       19.05       31.99     20.49 o
 -18   2  15        7.64       -6.72     15.90 o
 -16   2  15      556.61      468.50     44.18 o
 -14   2  15      159.16      180.42     12.56 o
 -12   2  15       14.92       13.82      7.57 o
 -10   2  15      400.14      369.54     15.74 o
  -8   2  15        4.08        0.02      2.88 o
  -6   2  15      251.53      269.22     19.80 o
  -4   2  15       59.22       52.80     13.43 o
  -2   2  15      485.24      461.32     19.40 o
   0   2  15      103.67       80.28     10.25 o
   2   2  15      378.55      371.50     15.62 o
   4   2  15       89.67       86.07     12.24 o
   6   2  15       91.82       89.81     11.33 o
   8   2  15        0.01       23.20     11.08 o
  10   2  15       17.37       21.81      8.02 o
  12   2  15     1089.28     1231.27     36.00 o
  14   2  15       26.62       21.16     13.06 o
  16   2  15       37.30       30.78     16.83 o
  18   2  15       33.42        8.68     29.32 o
  20   2  15       16.64      -11.29     27.43 o
  22   2  15        0.17       27.25     31.56 o
 -21   3  15      189.33      153.54     67.37 o
 -19   3  15       40.38       25.03     30.54 o
 -17   3  15       34.26       17.26     19.54 o
 -15   3  15      223.22      214.28     22.99 o
 -13   3  15       43.37       32.61     10.61 o
 -11   3  15      189.74      162.67     15.53 o
  -9   3  15       59.78       61.97      7.01 o
  -7   3  15        0.71       -8.97     13.39 o
  -5   3  15      280.84      244.20     15.78 o
  -3   3  15      227.09      213.27     16.63 o
  -1   3  15      122.06      105.41     12.50 o
   1   3  15        1.58        8.77     10.70 o
   3   3  15       61.80       59.56     12.45 o
   5   3  15      218.35      263.54     16.98 o
   7   3  15     1349.94     1401.56     35.16 o
   9   3  15       21.18       34.93     11.19 o
  11   3  15        0.01       -4.82     10.53 o
  13   3  15       39.15       20.69     25.35 o
  15   3  15       41.64       86.29     30.83 o
  17   3  15      507.63      433.07     43.94 o
  19   3  15        1.81       13.19     27.08 o
 -20   4  15       30.84       55.31     60.60 o
 -18   4  15        0.77       38.24     32.45 o
 -16   4  15      260.20      305.89     35.29 o
 -14   4  15        1.08      -24.13     24.13 o
 -12   4  15      305.48      380.70     34.08 o
 -10   4  15       33.33       49.08     19.41 o
  -8   4  15       13.03        7.06     13.49 o
  -6   4  15      132.50      123.36     16.59 o
  -4   4  15       76.77       63.66     14.69 o
  -2   4  15       81.27       68.12     14.35 o
   0   4  15        3.36        0.95     12.25 o
   2   4  15      209.33      219.45     22.08 o
   4   4  15        0.08       -2.39     13.14 o
   6   4  15      689.24      704.06     28.90 o
   8   4  15      567.19      555.25     26.42 o
  10   4  15      119.84      121.77     20.18 o
  12   4  15      445.98      476.38     27.74 o
  14   4  15      176.94      169.21     32.27 o
  16   4  15      259.22      205.49     40.55 o
 -15   5  15      217.96      359.20     44.68 o
 -13   5  15       53.15       53.52     30.14 o
 -11   5  15      217.82      279.45     36.66 o
  -9   5  15       67.11      109.21     27.70 o
  -7   5  15      189.72      204.09     37.11 o
  -5   5  15      210.15      301.81     46.95 o
  -3   5  15       58.69       36.16     19.34 o
  -1   5  15      148.74      164.43     25.40 o
   1   5  15      295.58      346.97     25.03 o
   3   5  15        1.34      -21.50     21.50 o
   5   5  15       15.87       20.83     31.54 o
   7   5  15       22.15       35.65     40.12 o
   9   5  15        3.72      -35.28     35.28 o
  11   5  15       41.52       42.19     34.27 o
  13   5  15       53.97       59.83     26.48 o
  -6   6  15       23.30       76.48     49.22 o
  -4   6  15        0.52      -26.74     26.74 o
  -2   6  15      113.37       85.77     35.37 o
   0   6  15      196.52      202.50     40.69 o
   2   6  15        9.93      -21.35     24.94 o
   4   6  15       95.81       94.49     46.58 o
 -24   0  16      213.28      225.42     46.33 o
 -22   0  16      146.60      223.67     42.62 o
 -20   0  16       26.50       22.63     33.87 o
 -18   0  16      260.88      245.17     71.23 o
 -16   0  16       32.76       43.12     16.07 o
 -14   0  16        6.37       14.48     11.50 o
 -12   0  16      121.94      130.03     27.46 o
 -10   0  16      453.59      436.42     42.39 o
  -8   0  16     4320.88     4488.24    280.12 o
  -6   0  16       63.40       98.85     10.04 o
  -4   0  16      165.64      152.14     14.33 o
  -2   0  16     5489.06     5890.98    262.94 o
   0   0  16      139.65      131.21      8.50 o
   2   0  16      147.34      134.54     15.88 o
   4   0  16     1137.51     1239.91     78.91 o
   6   0  16     1717.43     1861.95    113.16 o
   8   0  16      172.11      176.59     11.66 o
  10   0  16     1515.46     1521.80     50.88 o
  12   0  16       24.09       22.70     20.26 o
  14   0  16      493.69      480.15     66.93 o
  16   0  16       48.83       48.57     26.22 o
  18   0  16       83.08       63.90     25.09 o
  20   0  16       39.38       17.53     38.13 o
  22   0  16        0.14      -44.33     68.14 o
 -23   1  16       35.71       65.54     32.24 o
 -21   1  16      116.78      180.79     22.50 o
 -19   1  16      119.36      120.77     22.52 o
 -17   1  16      154.38      137.67     15.71 o
 -15   1  16      593.13      525.34     34.08 o
 -13   1  16      987.34     1072.20     85.75 o
 -11   1  16     1034.69     1140.25     76.76 o
  -9   1  16      821.69      776.25     36.73 o
  -7   1  16      263.53      239.96     20.48 o
  -5   1  16       67.39       64.99     16.04 o
  -3   1  16        0.25       -0.26     10.28 o
  -1   1  16       31.02       27.76      7.98 o
   1   1  16       90.79       85.21     11.30 o
   3   1  16      342.72      360.50     13.68 o
   5   1  16      501.72      511.40     18.08 o
   7   1  16       44.35       46.02      6.51 o
   9   1  16        2.78       11.81      5.79 o
  11   1  16       78.29       65.00     12.67 o
  13   1  16      317.25      324.68     20.31 o
  15   1  16       29.77       43.63     13.22 o
  17   1  16       61.04       85.64     18.92 o
  19   1  16      194.68      203.70     32.25 o
  21   1  16      116.09       91.35     35.56 o
 -22   2  16       42.99       84.95     34.14 o
 -20   2  16       25.03       38.26     22.49 o
 -18   2  16        4.45        4.70     17.57 o
 -16   2  16        3.82      -17.19     17.19 o
 -14   2  16        5.03        6.60     10.34 o
 -12   2  16        8.83        4.68     10.49 o
 -10   2  16      160.42      152.69      8.74 o
  -8   2  16      464.65      441.56     35.48 o
  -6   2  16      119.39       92.66     12.73 o
  -4   2  16      320.99      257.02     16.10 o
  -2   2  16        0.06        6.87     10.97 o
   0   2  16      145.63      147.48     17.68 o
   2   2  16     1495.18     1553.36     36.12 o
   4   2  16        4.61        2.15     12.64 o
   6   2  16      321.82      332.70     17.73 o
   8   2  16        2.49        9.69      9.61 o
  10   2  16        1.14       -4.40     14.32 o
  12   2  16       73.33       46.37     13.52 o
  14   2  16      214.51      171.67     19.89 o
  16   2  16       75.16       79.69     27.92 o
  18   2  16       95.54      119.91     32.70 o
  20   2  16       99.46       81.70     34.00 o
 -21   3  16       18.42       88.64     34.96 o
 -19   3  16       40.87       41.99     28.77 o
 -17   3  16      189.67      187.77     40.28 o
 -15   3  16        1.14       10.46     25.24 o
 -13   3  16       60.28       39.55     21.95 o
 -11   3  16      217.29      192.47     19.57 o
  -9   3  16       27.42       36.22     31.26 o
  -7   3  16       75.96       81.19     14.21 o
  -5   3  16        0.05       11.47     13.31 o
  -3   3  16        1.24       -2.90     11.60 o
  -1   3  16       82.64       56.35     12.73 o
   1   3  16       38.49       10.96     12.20 o
   3   3  16        9.27        1.08     14.27 o
   5   3  16      618.32      642.50     23.22 o
   7   3  16       28.04       24.88     16.41 o
   9   3  16        6.41       25.62     13.44 o
  11   3  16       70.45       68.27     14.67 o
  13   3  16       54.19       85.12     34.44 o
  15   3  16       20.65       23.60     22.69 o
  17   3  16       41.93        9.60     31.57 o
  19   3  16       10.10       25.80     45.49 o
 -18   4  16       90.93      149.20     49.79 o
 -16   4  16      369.81      392.11     42.87 o
 -14   4  16       10.76       25.11     27.06 o
 -12   4  16      258.63      305.66     42.79 o
 -10   4  16       12.93       -8.01     25.32 o
  -8   4  16        0.00        0.34     21.52 o
  -6   4  16       89.20       70.95     24.86 o
  -4   4  16       27.35       38.51     15.03 o
  -2   4  16       65.97       45.70     15.42 o
   0   4  16       80.43       66.84     16.56 o
   2   4  16       39.77        6.23     14.09 o
   4   4  16       59.48       34.01     16.10 o
   6   4  16       27.90       33.23     19.52 o
   8   4  16       73.68       61.29     21.17 o
  10   4  16       17.26       17.07     18.08 o
  12   4  16       24.62       68.55     24.71 o
  14   4  16       87.56      138.56     27.03 o
  16   4  16       14.17      -34.03     48.45 o
 -13   5  16        4.81       -8.66     41.32 o
 -11   5  16        5.94      -15.59     30.46 o
  -9   5  16      204.60      274.08     40.71 o
  -7   5  16      209.64      177.58     26.97 o
  -5   5  16        6.61       44.24     23.47 o
  -3   5  16        1.42       17.69     22.07 o
  -1   5  16      174.87      135.35     22.81 o
   1   5  16       54.92       56.73     21.72 o
   3   5  16      194.05      221.02     52.02 o
   5   5  16      164.86      137.49     39.30 o
   7   5  16       44.78       61.95     49.29 o
   9   5  16      185.74      216.04     45.40 o
  11   5  16        0.03      -40.75     40.75 o
 -23   1  17      157.41      153.26     44.47 o
 -21   1  17      272.37      356.58     64.01 o
 -19   1  17        9.65        8.42     18.05 o
 -17   1  17      272.89      284.05     31.24 o
 -15   1  17      279.70      323.24     40.05 o
 -13   1  17      588.78      571.22     30.81 o
 -11   1  17       13.55       -2.15      9.84 o
  -9   1  17        0.13        7.94      5.77 o
  -7   1  17       77.59       59.50     13.94 o
  -5   1  17       39.93       34.53     14.99 o
  -3   1  17     1285.59     1353.26     38.76 o
  -1   1  17       25.93       42.99      9.74 o
   1   1  17      350.47      358.14     16.07 o
   3   1  17       28.65       26.42     10.22 o
   5   1  17       43.06       42.51     10.75 o
   7   1  17        8.38        5.48     11.08 o
   9   1  17        1.95        2.77      5.37 o
  11   1  17        4.19        5.57      9.82 o
  13   1  17       35.65       21.16     13.06 o
  15   1  17        0.06        4.58     21.43 o
  17   1  17       42.45       30.94     29.73 o
  19   1  17       38.15       45.63     25.37 o
 -22   2  17       22.16       31.76     44.99 o
 -20   2  17      178.65      194.17     53.47 o
 -18   2  17       47.21      106.65     59.81 o
 -16   2  17        0.53        9.68     37.05 o
 -14   2  17       38.72       37.53     22.09 o
 -12   2  17       71.17       79.03     12.00 o
 -10   2  17      178.10      169.81     22.21 o
  -8   2  17        0.24        8.57     18.47 o
  -6   2  17        3.32       17.97     13.26 o
  -4   2  17      206.80      240.46     17.40 o
  -2   2  17      234.87      219.83     18.96 o
   0   2  17      165.77      128.07     14.02 o
   2   2  17      284.02      249.59     20.87 o
   4   2  17        6.91       22.07     13.75 o
   6   2  17      446.38      464.92     19.07 o
   8   2  17        8.30       34.25     16.97 o
  10   2  17       91.82       98.35     13.74 o
  12   2  17       14.47       11.34     16.32 o
  14   2  17       52.82       33.70     23.53 o
  16   2  17       22.80       40.55     32.16 o
  18   2  17      447.58      455.00     44.85 o
 -19   3  17        0.46       16.26     35.45 o
 -17   3  17       28.86       60.68     32.35 o
 -15   3  17      220.10      236.10     41.72 o
 -13   3  17        1.76        7.66     23.80 o
 -11   3  17      177.02      244.52     27.71 o
  -9   3  17       17.54       25.76     15.89 o
  -7   3  17       10.31        6.50     14.39 o
  -5   3  17      127.49      128.34     17.15 o
  -3   3  17      175.79      195.98     17.14 o
  -1   3  17      547.32      459.59     21.04 o
   1   3  17      171.85      171.51     16.55 o
   3   3  17      349.81      300.87     22.50 o
   5   3  17       38.02       56.15     15.65 o
   7   3  17      104.70       79.41     18.64 o
   9   3  17       10.54       19.16     26.18 o
  11   3  17        5.07       16.83     19.28 o
  13   3  17       14.21       -0.65     24.60 o
  15   3  17        2.72       -4.97     27.87 o
  17   3  17       45.05       69.78     84.55 o
 -16   4  17        0.85      -15.67     37.69 o
 -14   4  17       56.49       82.56     29.71 o
 -12   4  17       49.12       20.32     54.98 o
 -10   4  17       38.22       46.78     30.21 o
  -8   4  17        0.50      -15.49     36.62 o
  -6   4  17      107.68      113.30     24.29 o
  -4   4  17       35.76        2.02     26.84 o
  -2   4  17        0.00       -5.70     25.05 o
   0   4  17       38.26       11.13     20.08 o
   2   4  17       27.85       13.69     22.17 o
   4   4  17      143.76      128.50     20.87 o
   6   4  17        3.21      -10.69     26.42 o
   8   4  17       32.54       18.62     23.35 o
  10   4  17        9.15      -17.53     22.28 o
  12   4  17       82.29       64.56     95.15 o
  14   4  17      342.94      276.16     39.64 o
  -9   5  17      133.48      127.93     40.97 o
  -7   5  17      262.13      252.18     36.65 o
  -5   5  17       17.84       22.39     25.69 o
  -3   5  17       17.17       38.62     27.96 o
  -1   5  17      255.07      256.88     31.24 o
   1   5  17       30.55       28.88     32.56 o
   3   5  17       26.26      -17.48     43.53 o
   5   5  17      198.43      183.42     36.16 o
   7   5  17        1.14       40.45     31.66 o
 -20   0  18      231.57      280.90     40.64 o
 -18   0  18      369.97      402.02     43.57 o
 -16   0  18       48.30       69.20     21.83 o
 -14   0  18        3.83       -3.04     18.13 o
 -12   0  18       51.43       41.19     14.62 o
 -10   0  18      354.36      327.01     46.87 o
  -8   0  18      379.43      429.77     26.07 o
  -6   0  18      144.31      152.31     23.70 o
  -4   0  18     2729.78     2730.20    159.27 o
  -2   0  18       12.32       25.43     10.87 o
   0   0  18      135.83      157.01      8.93 o
   2   0  18     1700.26     1966.03    119.57 o
   4   0  18      432.91      472.88     42.05 o
   6   0  18      131.33      124.80     11.34 o
   8   0  18      506.36      510.31     29.55 o
  10   0  18      212.73      192.04     13.82 o
  12   0  18      340.05      325.58     46.38 o
  14   0  18      128.96       30.45     85.10 o
  16   0  18       35.16      110.75     78.73 o
  18   0  18       49.57       20.91     84.82 o
 -21   1  18        0.91       75.55     39.03 o
 -19   1  18      101.15       99.78     39.83 o
 -17   1  18      238.18      243.05     35.35 o
 -15   1  18      151.89      217.39     38.78 o
 -13   1  18      341.67      366.51     34.33 o
 -11   1  18        0.52      -10.88     11.14 o
  -9   1  18        1.73       -1.33     11.12 o
  -7   1  18       35.64       78.13     15.37 o
  -5   1  18      153.69      175.59     15.22 o
  -3   1  18       21.70       18.15      9.40 o
  -1   1  18        0.06        2.53     10.75 o
   1   1  18       32.78       20.58      9.96 o
   3   1  18        0.20        1.52     17.25 o
   5   1  18        3.00       -6.07     12.06 o
   7   1  18       93.66       87.99     12.66 o
   9   1  18        0.40       -2.18     13.50 o
  11   1  18      375.94      372.08     21.68 o
  13   1  18       62.14       30.50     19.42 o
  15   1  18       72.66       76.16     29.17 o
  17   1  18      413.60      326.09     38.88 o
  19   1  18       37.06      -11.97     47.08 o
 -20   2  18       51.60       32.93     30.01 o
 -18   2  18      193.14      234.72     37.88 o
 -16   2  18       27.23       39.01     36.49 o
 -14   2  18      249.85      222.55     36.24 o
 -12   2  18       15.67       14.47     17.88 o
 -10   2  18      295.57      249.64     40.84 o
  -8   2  18        0.67       10.95     16.75 o
  -6   2  18       88.22      127.98     23.83 o
  -4   2  18       97.37       93.69     15.55 o
  -2   2  18      100.85      106.90     14.04 o
   0   2  18       48.01       48.54     14.41 o
   2   2  18       76.22       60.03     13.42 o
   4   2  18       20.27       45.32     16.70 o
   6   2  18     1417.93     1463.16     35.90 o
   8   2  18       95.46       79.95     15.97 o
  10   2  18      143.62      178.13     26.37 o
  12   2  18       20.60       39.36     18.61 o
  14   2  18        1.55       14.51     29.17 o
  16   2  18       55.43      110.12     33.56 o
 -17   3  18      182.12      221.98     38.00 o
 -15   3  18       15.44       59.74     35.20 o
 -13   3  18       29.38       38.17     42.47 o
 -11   3  18        0.57       37.80     27.87 o
  -9   3  18       26.38       44.37     23.21 o
  -7   3  18      114.55      150.22     23.79 o
  -5   3  18       16.01       33.39     14.29 o
  -3   3  18       43.50       41.01     15.88 o
  -1   3  18      541.60      547.34     21.82 o
   1   3  18      101.43       83.18     18.71 o
   3   3  18        8.59        2.36     20.50 o
   5   3  18      176.78      185.80     22.48 o
   7   3  18       87.89       74.91     18.01 o
   9   3  18       22.62       21.47     21.26 o
  11   3  18      120.41      112.67     23.81 o
  13   3  18       63.61       90.47     28.88 o
  15   3  18        1.64       21.40     43.32 o
 -14   4  18        2.13       51.60     56.89 o
 -12   4  18       10.12      -13.68     33.46 o
 -10   4  18       74.02       42.27     42.15 o
  -8   4  18        0.67        7.20     26.12 o
  -6   4  18       15.11       46.97     28.14 o
  -4   4  18      239.65      228.15     28.34 o
  -2   4  18       26.96       16.17     26.49 o
   0   4  18      110.49       95.72     24.20 o
   2   4  18        7.56       19.98     21.79 o
   4   4  18       18.23       27.51     23.09 o
   6   4  18      147.51      112.72     27.91 o
   8   4  18       18.42       15.14     26.00 o
  10   4  18      205.16      177.98     38.20 o
  -5   5  18       39.44       69.83     41.67 o
  -3   5  18      187.20      207.63     34.74 o
  -1   5  18        8.18       -5.49     27.31 o
   1   5  18       26.77       19.50     34.42 o
   3   5  18      142.74      200.51     68.42 o
 -19   1  19       42.93       41.28     28.18 o
 -17   1  19        3.07        8.01     48.69 o
 -15   1  19       30.20       36.39     18.34 o
 -13   1  19      349.00      410.03     43.03 o
 -11   1  19      165.21      173.03     38.61 o
  -9   1  19      112.34      111.17     20.66 o
  -7   1  19        9.26        9.25     16.50 o
  -5   1  19       48.06       30.44     24.60 o
  -3   1  19       91.32       85.40     15.22 o
  -1   1  19      136.65      114.80     13.04 o
   1   1  19        3.68       49.23     22.03 o
   3   1  19      597.22      665.26     27.22 o
   5   1  19       12.15       30.38     17.10 o
   7   1  19        3.33        5.87     18.29 o
   9   1  19      147.21      154.69     22.27 o
  11   1  19       36.56       15.65     20.05 o
  13   1  19      131.32       80.35     41.48 o
  15   1  19        2.15       15.64     49.82 o
  17   1  19       82.55      117.45     72.19 o
 -18   2  19       47.13        1.03     45.65 o
 -16   2  19       68.02       39.52     31.07 o
 -14   2  19        2.92       17.11     24.65 o
 -12   2  19      515.51      527.40     39.03 o
 -10   2  19      105.45      111.32     25.34 o
  -8   2  19       60.61       26.58     18.18 o
  -6   2  19       92.83       87.70     26.67 o
  -4   2  19        0.09        6.14     16.45 o
  -2   2  19       96.38       96.89     16.98 o
   0   2  19        6.37        7.62     15.33 o
   2   2  19        3.62      -15.40     15.40 o
   4   2  19        3.68       35.68     17.43 o
   6   2  19       21.54       26.15     29.48 o
   8   2  19      124.86      109.13     22.30 o
  10   2  19       38.55       22.53     34.59 o
  12   2  19        1.19       13.84     16.71 o
  14   2  19        6.45      -11.48     21.77 o
 -15   3  19        0.66       18.81     35.39 o
 -13   3  19      130.89      199.02     42.75 o
 -11   3  19      183.78      205.77     59.26 o
  -9   3  19       99.27      144.70     20.94 o
  -7   3  19      105.41      123.36     22.62 o
  -5   3  19       45.92       35.51     22.41 o
  -3   3  19      102.85       78.39     28.63 o
  -1   3  19       35.50       27.96     18.31 o
   1   3  19      128.72       80.40     21.90 o
   3   3  19       26.47       -0.40     18.35 o
   5   3  19        0.93      -18.36     23.60 o
   7   3  19       22.91       -4.33     23.86 o
   9   3  19       17.19       22.20     23.27 o
  11   3  19       52.55       42.31     28.52 o
  13   3  19       13.76       56.31     36.24 o
 -10   4  19        1.93       27.93     27.38 o
  -8   4  19       87.97       85.10     39.86 o
  -6   4  19       49.12       50.08     38.25 o
  -4   4  19        0.95        0.72     29.67 o
  -2   4  19        0.15      -26.95     27.37 o
   0   4  19       10.23        6.75     24.52 o
   2   4  19        7.84       30.16     27.20 o
   4   4  19        1.62       27.55     26.68 o
   6   4  19       43.36       44.29     46.46 o
   8   4  19       16.05      -18.80     55.84 o
 -16   0  20     2021.77     2033.28    140.59 o
 -14   0  20       54.49       62.99     62.85 o
 -12   0  20        2.99        7.14     52.00 o
 -10   0  20     1387.30     1683.26    102.07 o
  -8   0  20      177.98      190.21     62.21 o
  -6   0  20       56.87       63.63     36.92 o
  -4   0  20      439.16      386.57     65.23 o
  -2   0  20        3.84       -5.94     33.04 o
   0   0  20      501.25      622.78     74.25 o
   2   0  20      295.25      348.64     51.58 o
   4   0  20       57.41       45.88     35.71 o
   6   0  20       18.71       23.41     31.06 o
   8   0  20       91.78       80.99     37.47 o
  10   0  20      236.87      209.39     47.28 o
  12   0  20       80.57      189.37     87.47 o
  14   0  20        5.42       -6.22     78.06 o
 -17   1  20        0.78      -26.06     59.80 o
 -15   1  20       78.22       72.91     57.56 o
 -13   1  20       21.31       55.43     41.78 o
 -11   1  20        2.66        8.33     54.69 o
  -9   1  20       62.05       33.68     21.67 o
  -7   1  20        3.21        3.54     22.71 o
  -5   1  20       58.94       42.40     16.34 o
  -3   1  20       44.63       42.89     16.13 o
  -1   1  20       14.95       41.81     23.98 o
   1   1  20       70.57       44.81     30.28 o
   3   1  20        2.60      -24.81     24.81 o
   5   1  20      304.07      258.31     29.28 o
   7   1  20       26.73       65.22     26.72 o
   9   1  20      300.83      256.56     32.79 o
  11   1  20       40.04       26.16     29.38 o
  13   1  20       46.24       69.20     59.48 o
  15   1  20       18.27       14.14     54.00 o
 -16   2  20      209.07      206.42     51.88 o
 -14   2  20      274.83      363.22     33.91 o
 -12   2  20        8.58       16.21     26.31 o
 -10   2  20        2.13       11.65     25.70 o
  -8   2  20        1.20       -9.98     20.12 o
  -6   2  20      126.73      116.16     23.79 o
  -4   2  20       89.38       85.55     17.44 o
  -2   2  20       54.48       44.68     15.63 o
   0   2  20       68.08       65.17     18.17 o
   2   2  20        7.98       13.38     16.13 o
   4   2  20       17.83       24.19     21.21 o
   6   2  20        3.01        5.33     28.99 o
   8   2  20       33.09       23.52     28.19 o
  10   2  20       36.68       63.57     34.87 o
  12   2  20       69.10       31.13     33.98 o
 -13   3  20       81.69       95.01     51.87 o
 -11   3  20       27.48       48.89     31.30 o
  -9   3  20       28.26       28.43     36.14 o
  -7   3  20       67.53       54.17     32.93 o
  -5   3  20        2.19        3.86     19.62 o
  -3   3  20       28.27       39.20     23.37 o
  -1   3  20       33.67       11.73     23.84 o
   1   3  20      339.00      357.77     24.23 o
   3   3  20        1.29      -24.84     24.84 o
   5   3  20        0.17       -0.91     19.07 o
   7   3  20      140.28      171.46     28.08 o
   9   3  20        7.89      -10.76     29.50 o
  -6   4  20       23.94       30.30     57.69 o
  -4   4  20      131.05       61.69     27.13 o
  -2   4  20       38.92       46.07     31.63 o
   0   4  20      119.38       65.18     27.47 o
   2   4  20       28.05       60.99     24.11 o
 -15   1  21      310.77      303.62     62.03 o
 -13   1  21       41.22       78.13     41.12 o
 -11   1  21       65.62       31.19     59.03 o
  -9   1  21       33.39       34.00     39.61 o
  -7   1  21       71.39       55.02     42.32 o
  -5   1  21      159.53      125.68     33.46 o
  -3   1  21       44.05       27.23     26.50 o
  -1   1  21      432.20      379.81     32.75 o
   1   1  21       69.20       70.62     29.42 o
   3   1  21        1.70      -18.21     29.12 o
   5   1  21        9.42       15.16     31.36 o
   7   1  21       42.92       53.80     44.90 o
   9   1  21        0.63      -13.18     31.55 o
  11   1  21       31.21       19.29     32.93 o
 -12   2  21      318.24      236.25     51.16 o
 -10   2  21       11.35      -33.19     33.19 o
  -8   2  21       24.61       38.32     27.67 o
  -6   2  21        8.61       28.56     32.81 o
  -4   2  21        1.90       43.83     33.62 o
  -2   2  21       19.60       29.26     33.65 o
   0   2  21       19.52       28.60     27.75 o
   2   2  21        5.71        7.09     29.17 o
   4   2  21      403.49      397.28     37.36 o
   6   2  21       18.62        9.30     34.87 o
   8   2  21      101.89       85.68     36.85 o
  10   2  21       35.07        0.53     40.64 o
  -9   3  21        0.59      -16.41     59.27 o
  -7   3  21       10.62        5.43     48.56 o
  -5   3  21       29.19       70.33     48.37 o
  -3   3  21       50.07       -9.65     23.15 o
  -1   3  21        0.13       15.60     37.28 o
   1   3  21      176.02      114.34     27.17 o
   3   3  21       15.43       21.90     32.10 o
   5   3  21       99.08       48.18     36.74 o
 -12   0  22     1323.10     1256.86    109.19 o
 -10   0  22       14.83       70.39     96.85 o
  -8   0  22       29.23      117.80     45.10 o
  -6   0  22      308.87      374.92     80.70 o
  -4   0  22      563.68      587.00     51.93 o
  -2   0  22      585.78      496.74     51.80 o
   0   0  22        2.99        2.86     80.84 o
   2   0  22      229.68      212.24     77.70 o
   4   0  22       42.30       69.28     51.53 o
   6   0  22       24.86       52.32     46.31 o
   8   0  22        8.20      -31.45     51.35 o
 -11   1  22      187.25      198.41     84.18 o
  -9   1  22       26.74       24.57     36.05 o
  -7   1  22       14.76        8.60     32.32 o
  -5   1  22       78.96       75.89     33.39 o
  -3   1  22       10.38       31.40     31.31 o
  -1   1  22       22.60       -8.72     32.74 o
   1   1  22        1.51        4.73     31.50 o
   3   1  22      125.33      133.76     32.10 o
   5   1  22      159.46       84.42     39.03 o
   7   1  22       30.81       12.73     36.65 o
  -8   2  22        1.47       12.12     33.93 o
  -6   2  22       49.37       85.48     36.61 o
  -4   2  22       84.58      146.59     41.75 o
  -2   2  22       53.91      113.98     35.01 o
   0   2  22       57.62       70.89     34.58 o
   2   2  22       35.44       54.21     43.24 o
   4   2  22       44.17       39.38     32.02 o
  -5   1  23       35.04       45.12     41.02 o
  -3   1  23       32.53       34.93     34.86 o
  -1   1  23        0.26        8.85     40.63 o
   1   1  23       13.71       28.33     48.10 o
 
